# Supplementary material for: Tunable enantioselective electrocatalytic functionalization of unactivated alkenes
Source: Nat Commun. 2026 Jan 2;17:1372. doi: 10.1038/s41467-025-68123-3 (PMC12877130; doi:10.1038/s41467-025-68123-3)
Supplement: Supplementary file 3 — Source Data [file 41467_2025_68123_MOESM3_ESM.xlsx]

## Sheet: Table 1a
L&Mediator	3a	4a	5a	ee
L1/A1	0	11	0	60
L2/A1	0	27	0	40
L3/A1	0	37	0	67
L4/A1	0	58	0	88
L5/A1	0	72	0	92
L5/A2	11	11	0	74
L5/A3	32	5	0	85
L5/A4	28	7	0	86
L5/A5	74	7	0	92
L5/A1	0	12	60	93

## Sheet: Fig. 6a-Left
Potential/V	Current μA	Current μA	Current μA	Current μA	Current μA	Current μA	Current μA
versus SCE	1b	2a	morpholine	Ni/L5	1b + Ni/L5 + morpholine	1b + Ni/L5	1b + morpholine
0	-0.1922	-0.1873	-0.183	-0.2867	-0.2104	-0.3359	-0.2559
0.001	-0.1589	-0.1634	-0.1492	-0.2549	-0.1798	-0.3067	-0.213
0.002	-0.1503	-0.1547	-0.1378	-0.2436	-0.1707	-0.2935	-0.1981
0.003	-0.1447	-0.1524	-0.1333	-0.2363	-0.1653	-0.288	-0.1915
0.004	-0.142	-0.1466	-0.1285	-0.2313	-0.1623	-0.2813	-0.1839
0.005	-0.1376	-0.1462	-0.127	-0.2274	-0.1582	-0.2776	-0.1816
0.006	-0.1357	-0.1424	-0.1233	-0.2215	-0.1565	-0.2734	-0.1759
0.007	-0.1323	-0.1412	-0.1201	-0.2191	-0.1544	-0.2681	-0.1721
0.008	-0.1316	-0.1388	-0.1179	-0.2156	-0.1518	-0.2643	-0.1688
0.009	-0.1282	-0.1388	-0.1167	-0.2129	-0.1488	-0.2611	-0.1665
0.01	-0.1272	-0.1348	-0.1145	-0.209	-0.1471	-0.2581	-0.1629
0.011	-0.1247	-0.1342	-0.1121	-0.2054	-0.1457	-0.254	-0.1609
0.012	-0.1236	-0.1313	-0.109	-0.2031	-0.144	-0.2503	-0.1562
0.013	-0.1196	-0.1322	-0.1102	-0.2007	-0.1428	-0.2486	-0.1546
0.014	-0.1201	-0.1282	-0.1076	-0.1977	-0.1401	-0.2442	-0.152
0.015	-0.1164	-0.1284	-0.1052	-0.1949	-0.1387	-0.242	-0.1502
0.016	-0.1161	-0.1264	-0.1042	-0.1928	-0.1383	-0.2415	-0.1468
0.017	-0.1145	-0.1251	-0.1021	-0.191	-0.1355	-0.2358	-0.1449
0.018	-0.112	-0.1229	-0.1005	-0.1863	-0.1353	-0.2342	-0.1416
0.019	-0.1105	-0.1236	-0.1007	-0.1855	-0.1341	-0.2319	-0.1409
0.02	-0.1098	-0.1203	-0.09763	-0.1833	-0.1317	-0.2282	-0.138
0.021	-0.1092	-0.1212	-0.09773	-0.1819	-0.131	-0.2264	-0.1373
0.022	-0.1083	-0.1193	-0.09615	-0.1787	-0.1291	-0.2248	-0.1352
0.023	-0.1054	-0.1189	-0.0934	-0.1771	-0.1285	-0.2216	-0.1329
0.024	-0.1054	-0.1155	-0.09261	-0.1751	-0.1275	-0.2194	-0.1314
0.025	-0.1029	-0.1167	-0.09232	-0.1732	-0.1263	-0.2165	-0.1291
0.026	-0.1024	-0.1132	-0.09045	-0.1711	-0.1254	-0.2157	-0.1275
0.027	-0.1009	-0.1137	-0.09015	-0.1697	-0.1231	-0.2139	-0.1255
0.028	-0.0996	-0.1115	-0.08907	-0.1666	-0.1222	-0.2091	-0.124
0.029	-0.0992	-0.1124	-0.0877	-0.1656	-0.1226	-0.2086	-0.123
0.03	-0.09802	-0.1095	-0.08632	-0.1631	-0.1202	-0.2072	-0.1209
0.031	-0.09606	-0.1101	-0.08671	-0.162	-0.1193	-0.2036	-0.1197
0.032	-0.09635	-0.1078	-0.08337	-0.1598	-0.1179	-0.2022	-0.1182
0.033	-0.09517	-0.1078	-0.08337	-0.158	-0.1181	-0.2006	-0.1167
0.034	-0.09389	-0.1056	-0.08238	-0.1577	-0.1153	-0.1991	-0.1152
0.035	-0.09271	-0.107	-0.08111	-0.1561	-0.1159	-0.1955	-0.1148
0.036	-0.09222	-0.1035	-0.08071	-0.1525	-0.1135	-0.1949	-0.1119
0.037	-0.09035	-0.1052	-0.08002	-0.1516	-0.1139	-0.1926	-0.1118
0.038	-0.08868	-0.1021	-0.07825	-0.1506	-0.1123	-0.1907	-0.1099
0.039	-0.0873	-0.1027	-0.07825	-0.1488	-0.1109	-0.1889	-0.1081
0.04	-0.0875	-0.1005	-0.07629	-0.1469	-0.1094	-0.1877	-0.1075
0.041	-0.08642	-0.1012	-0.07629	-0.1465	-0.1093	-0.1856	-0.1061
0.042	-0.08622	-0.09861	-0.07334	-0.1442	-0.1076	-0.1845	-0.1036
0.043	-0.08386	-0.0993	-0.07422	-0.1441	-0.1074	-0.1837	-0.1041
0.044	-0.08317	-0.09635	-0.07334	-0.1406	-0.1061	-0.1812	-0.1011
0.045	-0.08229	-0.09773	-0.07343	-0.1403	-0.1046	-0.1796	-0.102
0.046	-0.08248	-0.09517	-0.07078	-0.1375	-0.1044	-0.1769	-0.0996
0.047	-0.08081	-0.09615	-0.0693	-0.1373	-0.1042	-0.1756	-0.09842
0.048	-0.08061	-0.09468	-0.06999	-0.1355	-0.1024	-0.1751	-0.09851
0.049	-0.07855	-0.09468	-0.06861	-0.1351	-0.1023	-0.1716	-0.09783
0.05	-0.07855	-0.09222	-0.06743	-0.1337	-0.1019	-0.1721	-0.09458
0.051	-0.07707	-0.09291	-0.06832	-0.1326	-0.0996	-0.1688	-0.09478
0.052	-0.07756	-0.09133	-0.06684	-0.1298	-0.09822	-0.1686	-0.0936
0.053	-0.07442	-0.09192	-0.06606	-0.1293	-0.09851	-0.1673	-0.09212
0.054	-0.07393	-0.08838	-0.06616	-0.1277	-0.09753	-0.1653	-0.09084
0.055	-0.07343	-0.09065	-0.06557	-0.1276	-0.09704	-0.1631	-0.09035
0.056	-0.07511	-0.08838	-0.06311	-0.1259	-0.09615	-0.1616	-0.08868
0.057	-0.07235	-0.08838	-0.06222	-0.1249	-0.09458	-0.161	-0.08779
0.058	-0.07127	-0.0872	-0.06055	-0.1226	-0.0934	-0.1595	-0.08612
0.059	-0.06989	-0.08671	-0.06134	-0.1231	-0.0936	-0.1588	-0.08563
0.06	-0.0693	-0.08445	-0.06045	-0.1201	-0.09271	-0.1567	-0.08406
0.061	-0.0694	-0.08652	-0.06006	-0.1209	-0.09242	-0.1567	-0.08415
0.062	-0.06861	-0.08386	-0.06016	-0.1189	-0.09104	-0.1536	-0.08219
0.063	-0.06625	-0.08435	-0.05848	-0.1174	-0.08986	-0.1525	-0.08238
0.064	-0.06675	-0.0814	-0.05868	-0.1167	-0.08809	-0.1521	-0.07973
0.065	-0.06635	-0.08297	-0.05878	-0.1152	-0.08829	-0.15	-0.08052
0.066	-0.06527	-0.08061	-0.05671	-0.1138	-0.08838	-0.1499	-0.07884
0.067	-0.06379	-0.08317	-0.05553	-0.1144	-0.08681	-0.1484	-0.07747
0.068	-0.06379	-0.07845	-0.05514	-0.1118	-0.08612	-0.1478	-0.07658
0.069	-0.06222	-0.08111	-0.05425	-0.111	-0.08573	-0.1471	-0.07707
0.07	-0.06242	-0.07825	-0.05425	-0.111	-0.08504	-0.1446	-0.07481
0.071	-0.06084	-0.07943	-0.05307	-0.1092	-0.08396	-0.1429	-0.07501
0.072	-0.06094	-0.07707	-0.05189	-0.1086	-0.08278	-0.1424	-0.07363
0.073	-0.05927	-0.07806	-0.05199	-0.1079	-0.08229	-0.1412	-0.07294
0.074	-0.06055	-0.07589	-0.05199	-0.1062	-0.0817	-0.1399	-0.07206
0.075	-0.05917	-0.07786	-0.05052	-0.1051	-0.08032	-0.1383	-0.07147
0.076	-0.05789	-0.07678	-0.04924	-0.1034	-0.07924	-0.1381	-0.0692
0.077	-0.05681	-0.07658	-0.05101	-0.1038	-0.07943	-0.1377	-0.06979
0.078	-0.0573	-0.07402	-0.04983	-0.1029	-0.07756	-0.1365	-0.06999
0.079	-0.05563	-0.0755	-0.04835	-0.1018	-0.07835	-0.1331	-0.06783
0.08	-0.05602	-0.07334	-0.04648	-0.09989	-0.07678	-0.1328	-0.06704
0.081	-0.05465	-0.07422	-0.04698	-0.101	-0.07658	-0.1331	-0.06596
0.082	-0.05465	-0.07225	-0.04599	-0.0996	-0.07609	-0.1317	-0.06399
0.083	-0.05327	-0.07255	-0.0457	-0.09832	-0.07442	-0.1308	-0.06497
0.084	-0.05298	-0.07058	-0.04461	-0.09655	-0.07353	-0.1288	-0.06311
0.085	-0.05189	-0.07176	-0.04461	-0.09674	-0.07304	-0.1279	-0.0636
0.086	-0.0517	-0.0697	-0.04304	-0.09419	-0.07176	-0.1263	-0.06261
0.087	-0.04993	-0.0695	-0.04363	-0.09389	-0.07334	-0.1266	-0.06193
0.088	-0.05071	-0.06901	-0.04137	-0.09222	-0.06911	-0.125	-0.06045
0.089	-0.04934	-0.0692	-0.04255	-0.09183	-0.07068	-0.1235	-0.05976
0.09	-0.04963	-0.06763	-0.04088	-0.09124	-0.06999	-0.1217	-0.05848
0.091	-0.04698	-0.06881	-0.04137	-0.08956	-0.06911	-0.1224	-0.05898
0.092	-0.04914	-0.06586	-0.0394	-0.08917	-0.06763	-0.1194	-0.05701
0.093	-0.04658	-0.06763	-0.04078	-0.09015	-0.06832	-0.1192	-0.05691
0.094	-0.04648	-0.06537	-0.03891	-0.0872	-0.06645	-0.12	-0.05494
0.095	-0.04629	-0.06724	-0.03881	-0.08799	-0.06714	-0.1185	-0.05524
0.096	-0.0455	-0.06379	-0.03734	-0.08543	-0.06409	-0.1169	-0.05366
0.097	-0.04334	-0.06566	-0.03832	-0.08602	-0.06389	-0.1156	-0.05445
0.098	-0.04442	-0.06281	-0.03655	-0.08327	-0.06281	-0.1165	-0.05337
0.099	-0.04343	-0.06379	-0.03675	-0.08337	-0.06311	-0.1146	-0.0515
0.1	-0.04314	-0.06173	-0.03458	-0.0813	-0.06232	-0.1134	-0.05002
0.101	-0.04127	-0.0632	-0.03478	-0.08347	-0.06193	-0.1127	-0.0517
0.102	-0.04225	-0.06094	-0.03301	-0.08081	-0.06006	-0.1118	-0.04904
0.103	-0.04009	-0.06232	-0.03458	-0.08042	-0.05957	-0.1113	-0.04943
0.104	-0.04137	-0.06094	-0.0337	-0.07924	-0.05898	-0.1105	-0.04747
0.105	-0.0395	-0.06104	-0.03271	-0.07904	-0.05898	-0.109	-0.04757
0.106	-0.03793	-0.05848	-0.03163	-0.07717	-0.05711	-0.1082	-0.04629
0.107	-0.03665	-0.06134	-0.03193	-0.07629	-0.05681	-0.1071	-0.04678
0.108	-0.03803	-0.05779	-0.02888	-0.07609	-0.05652	-0.1057	-0.04442
0.109	-0.03675	-0.05996	-0.03124	-0.07648	-0.05612	-0.1064	-0.04491
0.11	-0.03724	-0.05681	-0.02976	-0.07393	-0.05357	-0.1051	-0.04393
0.111	-0.03409	-0.05809	-0.02947	-0.07422	-0.05317	-0.1039	-0.04284
0.112	-0.03635	-0.05632	-0.02907	-0.07373	-0.05288	-0.1034	-0.04088
0.113	-0.03448	-0.05799	-0.02829	-0.07235	-0.05071	-0.1029	-0.04137
0.114	-0.03439	-0.05494	-0.02632	-0.07068	-0.05052	-0.1007	-0.04166
0.115	-0.0335	-0.0572	-0.0273	-0.07147	-0.05022	-0.1002	-0.04117
0.116	-0.03399	-0.05524	-0.02475	-0.0692	-0.04943	-0.09999	-0.03891
0.117	-0.03281	-0.05465	-0.02652	-0.0692	-0.04875	-0.0996	-0.03891
0.118	-0.03212	-0.05396	-0.02435	-0.06763	-0.04865	-0.09783	-0.03911
0.119	-0.03016	-0.05425	-0.02563	-0.06694	-0.04678	-0.09753	-0.03901
0.12	-0.03153	-0.05347	-0.02406	-0.06763	-0.0454	-0.09763	-0.03675
0.121	-0.02957	-0.05307	-0.02317	-0.06684	-0.04481	-0.09566	-0.03852
0.122	-0.03094	-0.05111	-0.02239	-0.0636	-0.04412	-0.09458	-0.03448
0.123	-0.02957	-0.05239	-0.02337	-0.06468	-0.04412	-0.09389	-0.03517
0.124	-0.02868	-0.05101	-0.02199	-0.06389	-0.04275	-0.0935	-0.03458
0.125	-0.02642	-0.05307	-0.0218	-0.0637	-0.04206	-0.09252	-0.03498
0.126	-0.02878	-0.04983	-0.02062	-0.06232	-0.04225	-0.09202	-0.0338
0.127	-0.02662	-0.0513	-0.0215	-0.06065	-0.04078	-0.09153	-0.0335
0.128	-0.0278	-0.04963	-0.02062	-0.06094	-0.0396	-0.08986	-0.03134
0.129	-0.02612	-0.04963	-0.02022	-0.06065	-0.03921	-0.08947	-0.03153
0.13	-0.02534	-0.04865	-0.01924	-0.05898	-0.03694	-0.08838	-0.03094
0.131	-0.02504	-0.05002	-0.01983	-0.05937	-0.03773	-0.08838	-0.03124
0.132	-0.02445	-0.04855	-0.01589	-0.05809	-0.03507	-0.08701	-0.02937
0.133	-0.02416	-0.04963	-0.01767	-0.0577	-0.03566	-0.08642	-0.02878
0.134	-0.02445	-0.04717	-0.01648	-0.05681	-0.03468	-0.08602	-0.0273
0.135	-0.02298	-0.04855	-0.0157	-0.05543	-0.03291	-0.08406	-0.02799
0.136	-0.02376	-0.04688	-0.0158	-0.05376	-0.03183	-0.08484	-0.02691
0.137	-0.0218	-0.04796	-0.0154	-0.05602	-0.03173	-0.08396	-0.02711
0.138	-0.02199	-0.04511	-0.01373	-0.05357	-0.03104	-0.08278	-0.02524
0.139	-0.02012	-0.04668	-0.01511	-0.05455	-0.02986	-0.08189	-0.02544
0.14	-0.02081	-0.04393	-0.01265	-0.05219	-0.02947	-0.08081	-0.02366
0.141	-0.02042	-0.0455	-0.01471	-0.05239	-0.02858	-0.08111	-0.02425
0.142	-0.02091	-0.04304	-0.01196	-0.05052	-0.0274	-0.0814	-0.02258
0.143	-0.01904	-0.04442	-0.01186	-0.05022	-0.02593	-0.07973	-0.02268
0.144	-0.01885	-0.04235	-0.01157	-0.05111	-0.02622	-0.07806	-0.02219
0.145	-0.01717	-0.04412	-0.01127	-0.04943	-0.02357	-0.07825	-0.02022
0.146	-0.01845	-0.04117	-0.01078	-0.04806	-0.02347	-0.07688	-0.01983
0.147	-0.01589	-0.04304	-0.01127	-0.04796	-0.02278	-0.07668	-0.01914
0.148	-0.01648	-0.04186	-0.00832	-0.04658	-0.02071	-0.07452	-0.01904
0.149	-0.0158	-0.04275	-0.0098	-0.04648	-0.02042	-0.07501	-0.01845
0.15	-0.01668	-0.03999	-0.00694	-0.04589	-0.01786	-0.07442	-0.01826
0.151	-0.01521	-0.04088	-0.00714	-0.0455	-0.01767	-0.07383	-0.01737
0.152	-0.01609	-0.0397	-0.00665	-0.04501	-0.01639	-0.07324	-0.0156
0.153	-0.01324	-0.04078	-0.00576	-0.04383	-0.01511	-0.07156	-0.0157
0.154	-0.01491	-0.03862	-0.00547	-0.04294	-0.01334	-0.07147	-0.01412
0.155	-0.01285	-0.04078	-0.00567	-0.04245	-0.01235	-0.07048	-0.01481
0.156	-0.01334	-0.03852	-0.00419	-0.04127	-0.01117	-0.07048	-0.01294
0.157	-0.01206	-0.04098	-0.00449	-0.04098	-0.01029	-0.0692	-0.01304
0.158	-0.01216	-0.03812	-0.00291	-0.04078	-0.00921	-0.06891	-0.01226
0.159	-0.01009	-0.03881	-0.00468	-0.03921	-0.00862	-0.06743	-0.01176
0.16	-0.01127	-0.03645	-0.0004525	-0.03852	-0.00763	-0.06812	-0.01078
0.161	-0.00891	-0.03832	-0.00134	-0.03842	-0.00557	-0.06616	-0.01078
0.162	-0.01048	-0.03557	-0.0005508	-0.03684	-0.00311	-0.06576	-0.01029
0.163	-0.00872	-0.03832	-0.0005508	-0.03743	-0.0035	-0.06537	-0.00911
0.164	-0.00921	-0.03675	0.00112	-0.03586	-0.00203	-0.06537	-0.00822
0.165	-0.00803	-0.03724	0.0009245	-0.03566	-0.0005508	-0.06399	-0.00999
0.166	-0.00901	-0.03586	0.0025	-0.0335	0.00171	-0.06242	-0.00714
0.167	-0.00606	-0.03517	0.00161	-0.03507	0.00348	-0.06193	-0.00635
0.168	-0.00724	-0.0337	0.00329	-0.03409	0.00456	-0.06212	-0.00606
0.169	-0.00458	-0.03507	0.00299	-0.0337	0.00476	-0.06143	-0.00458
0.17	-0.00616	-0.03252	0.00456	-0.03203	0.00683	-0.06035	-0.00429
0.171	-0.00488	-0.03498	0.00407	-0.03262	0.0087	-0.06065	-0.00527
0.172	-0.00576	-0.03193	0.00574	-0.03124	0.00948	-0.05976	-0.00272
0.173	-0.0034	-0.03389	0.00653	-0.03144	0.01086	-0.05888	-0.0037
0.174	-0.00429	-0.03114	0.00751	-0.02996	0.01273	-0.05839	-0.00163
0.175	-0.00321	-0.03301	0.00712	-0.02976	0.0143	-0.0573	-0.0004525
0.176	-0.0038	-0.03271	0.00889	-0.0276	0.01548	-0.0573	0.0004327
0.177	-0.00163	-0.03389	0.0085	-0.02799	0.01686	-0.05642	-0.0008459
0.178	-0.00232	-0.03084	0.01115	-0.02819	0.01843	-0.05652	0.0027
0.179	-0.00163	-0.03163	0.00997	-0.02809	0.01912	-0.05445	0.00102
0.18	-0.00232	-0.02957	0.01184	-0.02524	0.02217	-0.05307	0.00378
0.181	0.0001377	-0.03065	0.01027	-0.02701	0.02325	-0.05406	0.00338
0.182	-0.0004525	-0.02947	0.01283	-0.02524	0.02473	-0.05189	0.00368
0.183	-0.0003541	-0.03124	0.01145	-0.02396	0.02768	-0.05268	0.00437
0.184	-0.0001574	-0.02839	0.01381	-0.02416	0.02896	-0.05199	0.00614
0.185	0.00171	-0.02957	0.01351	-0.02298	0.03102	-0.05091	0.00555
0.186	0.00152	-0.02829	0.01646	-0.02298	0.03358	-0.05052	0.0082
0.187	0.00329	-0.02907	0.01656	-0.02278	0.03466	-0.04904	0.00761
0.188	0.00201	-0.02711	0.01784	-0.0213	0.03564	-0.04894	0.00879
0.189	0.0027	-0.02937	0.01774	-0.0213	0.0381	-0.04914	0.00889
0.19	0.00407	-0.0277	0.01932	-0.02003	0.04076	-0.04717	0.00968
0.191	0.00594	-0.02789	0.01912	-0.01885	0.04223	-0.04806	0.01135
0.192	0.00309	-0.02612	0.02158	-0.01875	0.04469	-0.04658	0.01253
0.193	0.00643	-0.02671	0.02119	-0.01845	0.04528	-0.04422	0.01115
0.194	0.00476	-0.02475	0.02414	-0.01894	0.04971	-0.04412	0.01381
0.195	0.00633	-0.02671	0.02178	-0.01796	0.05069	-0.04442	0.01381
0.196	0.00624	-0.02435	0.02502	-0.0153	0.05345	-0.04314	0.01479
0.197	0.00722	-0.02593	0.02463	-0.01648	0.05581	-0.04343	0.0146
0.198	0.0085	-0.02494	0.02699	-0.01471	0.05827	-0.04343	0.01607
0.199	0.00879	-0.02396	0.0264	-0.01393	0.06043	-0.04157	0.01637
0.2	0.00811	-0.02357	0.02689	-0.01412	0.0624	-0.04009	0.01892
0.201	0.00919	-0.02494	0.02679	-0.01422	0.06555	-0.04127	0.01794
0.202	0.00929	-0.02278	0.02974	-0.01157	0.06663	-0.0397	0.0201
0.203	0.01086	-0.02465	0.02984	-0.01186	0.07204	-0.03911	0.0205
0.204	0.01017	-0.0216	0.03279	-0.01127	0.07341	-0.03881	0.02296
0.205	0.01342	-0.02239	0.03191	-0.01048	0.07518	-0.03734	0.02276
0.206	0.01165	-0.0216	0.03407	-0.0095	0.07873	-0.03753	0.02433
0.207	0.0145	-0.0216	0.03476	-0.0094	0.08315	-0.03596	0.02345
0.208	0.01342	-0.01944	0.03633	-0.00891	0.08463	-0.03527	0.02561
0.209	0.0144	-0.0215	0.03712	-0.00812	0.08738	-0.03429	0.02738
0.21	0.01292	-0.01855	0.03879	-0.00704	0.08905	-0.0335	0.02787
0.211	0.0142	-0.0213	0.0385	-0.00616	0.09338	-0.03271	0.02787
0.212	0.01558	-0.01855	0.04076	-0.00626	0.09653	-0.03252	0.03053
0.213	0.01656	-0.02042	0.03978	-0.00616	0.0984	-0.03232	0.02974
0.214	0.01578	-0.01796	0.04341	-0.00449	0.1035	-0.03075	0.0326
0.215	0.01843	-0.02022	0.04361	-0.00399	0.107	-0.03006	0.03181
0.216	0.01597	-0.01786	0.04568	-0.0034	0.109	-0.02937	0.03191
0.217	0.01804	-0.01796	0.04519	-0.00262	0.1111	-0.03006	0.03368
0.218	0.01794	-0.01727	0.04873	-0.00144	0.1159	-0.02799	0.03417
0.219	0.01991	-0.01855	0.04902	-0.00144	0.1194	-0.0276	0.03623
0.22	0.01971	-0.01688	0.05109	-0.0002558	0.1212	-0.02662	0.03751
0.221	0.02089	-0.01707	0.0503	-0.00104	0.1249	-0.02612	0.03682
0.222	0.02128	-0.0155	0.05276	-0.0001574	0.129	-0.02603	0.03771
0.223	0.02246	-0.01658	0.05237	0.00191	0.1336	-0.02514	0.03958
0.224	0.02158	-0.01452	0.05551	-0.0002558	0.1346	-0.02406	0.04066
0.225	0.02433	-0.01589	0.05532	0.0007278	0.1396	-0.02455	0.04125
0.226	0.02365	-0.01442	0.05768	0.00338	0.1441	-0.02327	0.04243
0.227	0.02374	-0.01619	0.05827	0.00338	0.1474	-0.02386	0.04371
0.228	0.02365	-0.01373	0.05945	0.00388	0.1514	-0.02081	0.04371
0.229	0.02512	-0.0153	0.06014	0.00437	0.1555	-0.02101	0.04568
0.23	0.02483	-0.01314	0.06269	0.00565	0.1591	-0.02042	0.04666
0.231	0.02709	-0.01471	0.06437	0.00565	0.1645	-0.01963	0.04686
0.232	0.02502	-0.01275	0.06663	0.00663	0.1673	-0.01826	0.04843
0.233	0.02817	-0.01511	0.06594	0.00624	0.1716	-0.01904	0.0501
0.234	0.02768	-0.01176	0.06899	0.00702	0.177	-0.01806	0.0506
0.235	0.02915	-0.01353	0.06909	0.0082	0.181	-0.01786	0.05109
0.236	0.02856	-0.01196	0.07125	0.00889	0.1853	-0.01589	0.05276
0.237	0.03004	-0.01226	0.07243	0.00889	0.1902	-0.01678	0.05364
0.238	0.02925	-0.01137	0.07391	0.00968	0.195	-0.0153	0.05453
0.239	0.03181	-0.01334	0.07509	0.00958	0.1997	-0.01412	0.0561
0.24	0.03122	-0.01157	0.07725	0.01047	0.2057	-0.01452	0.05679
0.241	0.0322	-0.01206	0.07754	0.01145	0.2117	-0.01304	0.05738
0.242	0.03299	-0.0099	0.08128	0.01184	0.2153	-0.01294	0.06004
0.243	0.03387	-0.01098	0.08059	0.01204	0.2226	-0.01098	0.06004
0.244	0.03338	-0.00812	0.08453	0.01312	0.2278	-0.01068	0.06092
0.245	0.03555	-0.0099	0.08305	0.01302	0.2337	-0.01088	0.06161
0.246	0.03437	-0.00783	0.08679	0.01489	0.2384	-0.00901	0.06358
0.247	0.03692	-0.00931	0.08689	0.0144	0.246	-0.00872	0.06456
0.248	0.03545	-0.00704	0.08935	0.01568	0.2502	-0.00891	0.06633
0.249	0.0383	-0.00812	0.09033	0.01696	0.2575	-0.00793	0.06663
0.25	0.03692	-0.00763	0.0924	0.01755	0.263	-0.00665	0.0681
0.251	0.03968	-0.00803	0.09318	0.01686	0.2675	-0.00655	0.06948
0.252	0.03869	-0.00714	0.09751	0.01853	0.2762	-0.00498	0.07027
0.253	0.04017	-0.00832	0.09564	0.01755	0.2815	-0.00537	0.07145
0.254	0.04046	-0.00547	0.1006	0.0202	0.2877	-0.00458	0.07263
0.255	0.04115	-0.00645	0.1003	0.0201	0.2961	-0.00272	0.07312
0.256	0.04027	-0.00498	0.1029	0.02069	0.3022	-0.00311	0.0743
0.257	0.04282	-0.00567	0.1023	0.02128	0.3093	-0.00153	0.07646
0.258	0.04253	-0.0036	0.1073	0.02207	0.3166	-0.00232	0.07715
0.259	0.04401	-0.00734	0.1068	0.02119	0.3228	0.0008262	0.07774
0.26	0.04351	-0.0036	0.1098	0.02443	0.3305	0.000236	0.07892
0.261	0.04637	-0.0039	0.11	0.02365	0.3382	0.0008262	0.07981
0.262	0.04489	-0.0034	0.1135	0.02365	0.3448	0.00181	0.08217
0.263	0.04725	-0.00468	0.1133	0.02542	0.3517	0.0024	0.08315
0.264	0.04617	-0.00291	0.1168	0.02512	0.3592	0.0023	0.08364
0.265	0.04902	-0.00478	0.1186	0.02581	0.3692	0.00447	0.08463
0.266	0.04843	-0.00124	0.1205	0.0265	0.3747	0.00437	0.08551
0.267	0.0504	-0.00311	0.1205	0.02522	0.3829	0.00368	0.08502
0.268	0.04951	-0.00232	0.1222	0.02728	0.3932	0.00584	0.08827
0.269	0.05119	-0.00409	0.1231	0.02778	0.4008	0.00525	0.08807
0.27	0.04981	0.0004327	0.1282	0.02935	0.408	0.0086	0.08886
0.271	0.05276	-0.00173	0.1281	0.02915	0.4167	0.0083	0.09072
0.272	0.0505	-0.0008459	0.1308	0.03073	0.4251	0.00879	0.09112
0.273	0.05355	-0.0009443	0.1312	0.03063	0.4333	0.01037	0.0924
0.274	0.05296	0.00102	0.1341	0.03112	0.4416	0.00958	0.09387
0.275	0.05532	-0.0009443	0.1348	0.03161	0.4556	0.01007	0.09486
0.276	0.05551	0.0022	0.1391	0.03191	0.4582	0.01224	0.09643
0.277	0.05679	-0.00114	0.1393	0.0325	0.4692	0.01283	0.09623
0.278	0.05541	0.00161	0.1421	0.03417	0.4774	0.0142	0.09702
0.279	0.05827	0.0006294	0.1415	0.03309	0.4885	0.0144	0.09899
0.28	0.05689	0.00289	0.145	0.03594	0.4966	0.0144	0.1004
0.281	0.05866	0.00191	0.1458	0.03368	0.5062	0.01538	0.1008
0.282	0.05758	0.00191	0.1499	0.03692	0.515	0.01597	0.1018
0.283	0.06043	0.00299	0.1491	0.03801	0.5269	0.01597	0.1027
0.284	0.06043	0.00476	0.1525	0.03712	0.536	0.01814	0.1051
0.285	0.06141	0.00329	0.1529	0.03653	0.5461	0.01774	0.1046
0.286	0.0624	0.00437	0.1565	0.03928	0.5556	0.01902	0.1052
0.287	0.06328	0.00309	0.156	0.0383	0.5658	0.01961	0.108
0.288	0.06122	0.00525	0.1604	0.03919	0.5751	0.0204	0.1083
0.289	0.06476	0.00348	0.1613	0.03958	0.5856	0.02128	0.1081
0.29	0.06309	0.00515	0.1641	0.04125	0.5961	0.02227	0.1104
0.291	0.06417	0.00456	0.1637	0.03997	0.6048	0.02355	0.1092
0.292	0.06387	0.00722	0.1674	0.04253	0.614	0.02414	0.1121
0.293	0.06682	0.00515	0.1676	0.04214	0.6272	0.02463	0.1124
0.294	0.06682	0.00692	0.1724	0.04322	0.6345	0.02522	0.1143
0.295	0.06918	0.00604	0.1719	0.04273	0.6459	0.02581	0.1154
0.296	0.06682	0.00653	0.1758	0.0441	0.6553	0.02581	0.1162
0.297	0.06958	0.00624	0.175	0.04519	0.665	0.02689	0.1159
0.298	0.06771	0.0086	0.1787	0.04568	0.6736	0.02837	0.1181
0.299	0.07076	0.00879	0.1799	0.04499	0.6832	0.02915	0.1187
0.3	0.06928	0.00938	0.1834	0.04587	0.6939	0.03083	0.1198
0.301	0.07194	0.0082	0.1835	0.04597	0.7033	0.02984	0.1202
0.302	0.07125	0.00978	0.187	0.04804	0.7126	0.03181	0.1218
0.303	0.07282	0.0082	0.1875	0.04735	0.7228	0.03181	0.1229
0.304	0.07282	0.00997	0.1898	0.04912	0.7323	0.03319	0.1237
0.305	0.07528	0.00978	0.191	0.04912	0.7421	0.03437	0.1238
0.306	0.0744	0.01047	0.195	0.0501	0.7526	0.03505	0.1268
0.307	0.07705	0.01007	0.1962	0.05187	0.7633	0.03525	0.1264
0.308	0.07518	0.01342	0.1983	0.05109	0.773	0.03604	0.1274
0.309	0.07715	0.01106	0.1983	0.05089	0.7826	0.03781	0.1285
0.31	0.07715	0.01342	0.2016	0.05345	0.7918	0.0382	0.1302
0.311	0.07853	0.01194	0.2017	0.05355	0.8015	0.03909	0.13
0.312	0.07814	0.01283	0.2064	0.05315	0.8093	0.03997	0.1322
0.313	0.08109	0.01322	0.207	0.05423	0.8184	0.04046	0.1334
0.314	0.07991	0.0142	0.2104	0.05433	0.8269	0.04135	0.1335
0.315	0.0805	0.01263	0.2098	0.05453	0.8377	0.04145	0.1345
0.316	0.08177	0.01568	0.2142	0.05591	0.8447	0.04233	0.1372
0.317	0.08109	0.01351	0.2144	0.05453	0.8537	0.04243	0.1371
0.318	0.08256	0.01656	0.2177	0.0561	0.8626	0.0442	0.1388
0.319	0.08433	0.01479	0.2183	0.05669	0.8722	0.0445	0.139
0.32	0.08207	0.01715	0.2212	0.05758	0.8795	0.04548	0.1408
0.321	0.08591	0.01676	0.2205	0.05787	0.8891	0.04587	0.1408
0.322	0.08473	0.01833	0.2258	0.05935	0.8975	0.04617	0.1416
0.323	0.08699	0.01587	0.2257	0.05876	0.9067	0.04961	0.1417
0.324	0.08669	0.01912	0.2289	0.06171	0.9136	0.04951	0.1445
0.325	0.08718	0.01745	0.2282	0.06073	0.9222	0.0503	0.1456
0.326	0.08679	0.01883	0.2329	0.06132	0.931	0.05128	0.1463
0.327	0.09053	0.01814	0.233	0.06122	0.9375	0.05178	0.1469
0.328	0.08925	0.02001	0.2357	0.0624	0.9457	0.05207	0.1488
0.329	0.09013	0.01804	0.2352	0.0625	0.953	0.05266	0.1491
0.33	0.09023	0.02089	0.2381	0.06387	0.9589	0.05374	0.1504
0.331	0.09151	0.01873	0.2392	0.06377	0.9687	0.05492	0.1515
0.332	0.09013	0.02109	0.2435	0.06584	0.9767	0.05571	0.1533
0.333	0.09299	0.01755	0.242	0.06437	0.983	0.0563	0.1528
0.334	0.09328	0.02158	0.2453	0.06604	0.9898	0.05709	0.155
0.335	0.09476	0.0205	0.2458	0.06574	0.9978	0.05846	0.1541
0.336	0.09387	0.02128	0.2484	0.06535	1.004	0.05876	0.1567
0.337	0.09722	0.02119	0.2488	0.06682	1.01	0.06004	0.1574
0.338	0.09653	0.02305	0.252	0.0684	1.02	0.05974	0.1582
0.339	0.098	0.02168	0.252	0.0683	1.025	0.06151	0.1594
0.34	0.09643	0.02433	0.2553	0.06958	1.032	0.0625	0.1608
0.341	0.0984	0.02207	0.2533	0.06968	1.04	0.06318	0.1611
0.342	0.0985	0.02512	0.2578	0.07076	1.047	0.06407	0.1629
0.343	0.1012	0.02276	0.2569	0.06899	1.054	0.06525	0.1627
0.344	0.1004	0.02414	0.2604	0.07115	1.058	0.06466	0.1647
0.345	0.1025	0.02424	0.2604	0.07036	1.066	0.06692	0.1655
0.346	0.1016	0.0266	0.2635	0.07282	1.072	0.06692	0.1668
0.347	0.1026	0.02561	0.2636	0.07174	1.078	0.0683	0.1689
0.348	0.1023	0.02728	0.2662	0.07273	1.084	0.06997	0.1704
0.349	0.1053	0.02542	0.2652	0.07322	1.091	0.07135	0.1704
0.35	0.1051	0.02778	0.2691	0.07292	1.098	0.07105	0.1721
0.351	0.1075	0.02581	0.2688	0.07538	1.103	0.07204	0.1728
0.352	0.1048	0.02807	0.2724	0.07548	1.109	0.07292	0.175
0.353	0.1067	0.02738	0.2713	0.07479	1.115	0.074	0.1748
0.354	0.1064	0.02896	0.2746	0.07695	1.12	0.07528	0.1773
0.355	0.1091	0.02807	0.274	0.07568	1.126	0.07509	0.1775
0.356	0.1088	0.02964	0.2767	0.07715	1.132	0.07617	0.178
0.357	0.1112	0.02827	0.2757	0.07804	1.138	0.07686	0.1804
0.358	0.1104	0.03122	0.2795	0.07843	1.144	0.07804	0.1807
0.359	0.1124	0.02915	0.278	0.07873	1.149	0.07863	0.1808
0.36	0.1111	0.03201	0.2832	0.08059	1.153	0.07971	0.1832
0.361	0.1137	0.03004	0.2814	0.08128	1.16	0.08118	0.1843
0.362	0.1121	0.03151	0.285	0.08128	1.164	0.08207	0.186
0.363	0.1163	0.03112	0.2824	0.08118	1.171	0.08256	0.1872
0.364	0.1155	0.03289	0.2861	0.08305	1.175	0.08423	0.1882
0.365	0.116	0.0326	0.2859	0.08374	1.181	0.08453	0.1889
0.366	0.117	0.03338	0.29	0.08384	1.186	0.08512	0.1895
0.367	0.1174	0.03328	0.2881	0.08354	1.191	0.0863	0.1922
0.368	0.1172	0.03525	0.2917	0.08522	1.195	0.08669	0.193
0.369	0.12	0.03181	0.2911	0.08502	1.201	0.08876	0.1942
0.37	0.1202	0.03545	0.2941	0.08522	1.205	0.08846	0.1949
0.371	0.1215	0.03397	0.2938	0.0862	1.209	0.08895	0.1951
0.372	0.121	0.03584	0.2964	0.0865	1.215	0.09023	0.1974
0.373	0.122	0.03466	0.2952	0.08581	1.221	0.09191	0.1991
0.374	0.1221	0.03761	0.298	0.08836	1.222	0.0925	0.201
0.375	0.1246	0.03643	0.2967	0.08836	1.229	0.09427	0.2022
0.376	0.124	0.03761	0.3005	0.09004	1.233	0.09387	0.2027
0.377	0.1262	0.03663	0.2997	0.08935	1.238	0.09633	0.2032
0.378	0.126	0.03869	0.3024	0.08954	1.242	0.09613	0.2061
0.379	0.1275	0.03682	0.3024	0.09004	1.247	0.09751	0.2066
0.38	0.1275	0.03909	0.3048	0.09063	1.25	0.09869	0.2093
0.381	0.1286	0.03791	0.303	0.09122	1.255	0.09938	0.2086
0.382	0.1279	0.04017	0.3065	0.0925	1.259	0.1003	0.2111
0.383	0.1311	0.03909	0.3061	0.0922	1.266	0.1017	0.2117
0.384	0.1303	0.04007	0.3103	0.09368	1.268	0.1004	0.2123
0.385	0.1321	0.03919	0.3082	0.09427	1.273	0.1026	0.2139
0.386	0.1311	0.04164	0.3115	0.09446	1.278	0.1035	0.2167
0.387	0.1337	0.03919	0.3095	0.09427	1.284	0.1059	0.217
0.388	0.1338	0.04135	0.3141	0.09594	1.287	0.1071	0.2195
0.389	0.135	0.03938	0.3123	0.09466	1.292	0.1068	0.2202
0.39	0.1351	0.04341	0.3156	0.09771	1.297	0.1076	0.221
0.391	0.1381	0.04194	0.3146	0.09613	1.301	0.1086	0.2226
0.392	0.1371	0.04332	0.3179	0.09712	1.306	0.109	0.2237
0.393	0.1392	0.04135	0.3178	0.09889	1.312	0.1117	0.2256
0.394	0.1382	0.04351	0.3208	0.09869	1.315	0.1115	0.2262
0.395	0.1399	0.04243	0.3184	0.09948	1.32	0.1128	0.2276
0.396	0.1394	0.0443	0.3223	0.1005	1.326	0.1137	0.2287
0.397	0.1406	0.04332	0.3205	0.09918	1.331	0.1141	0.2301
0.398	0.1408	0.04519	0.3241	0.1019	1.333	0.1162	0.2331
0.399	0.1436	0.04341	0.3228	0.1003	1.339	0.1168	0.2351
0.4	0.1431	0.04646	0.3267	0.1012	1.345	0.117	0.2343
0.401	0.1448	0.04548	0.3258	0.1023	1.349	0.1177	0.2363
0.402	0.1434	0.04686	0.3301	0.1028	1.355	0.1187	0.2391
0.403	0.1463	0.04666	0.3279	0.1033	1.358	0.1199	0.2385
0.404	0.146	0.04646	0.331	0.1059	1.363	0.1216	0.2411
0.405	0.1494	0.04607	0.3299	0.1042	1.367	0.1216	0.242
0.406	0.1479	0.04774	0.3339	0.1068	1.373	0.1231	0.2444
0.407	0.1504	0.04715	0.3323	0.1075	1.378	0.1242	0.2445
0.408	0.1488	0.04823	0.3347	0.1069	1.381	0.1247	0.2471
0.409	0.1522	0.04853	0.3351	0.1086	1.389	0.1274	0.248
0.41	0.1518	0.04981	0.3396	0.11	1.394	0.1284	0.2511
0.411	0.1537	0.04873	0.3387	0.1092	1.399	0.1289	0.2524
0.412	0.1533	0.05128	0.3417	0.1102	1.403	0.129	0.2547
0.413	0.1554	0.04941	0.3396	0.1108	1.408	0.1299	0.2541
0.414	0.1551	0.05227	0.3443	0.1114	1.413	0.1314	0.2558
0.415	0.1578	0.0502	0.3419	0.1117	1.418	0.1324	0.2571
0.416	0.1577	0.05168	0.3468	0.1126	1.423	0.1338	0.2587
0.417	0.1591	0.0506	0.3446	0.1136	1.43	0.1353	0.2599
0.418	0.1583	0.05384	0.3483	0.114	1.433	0.1358	0.2623
0.419	0.161	0.05217	0.3475	0.1135	1.44	0.1373	0.2631
0.42	0.1611	0.05473	0.3516	0.1166	1.443	0.1372	0.2649
0.421	0.1628	0.05305	0.349	0.1156	1.451	0.1389	0.2665
0.422	0.1621	0.05502	0.3542	0.1159	1.454	0.1401	0.2678
0.423	0.165	0.05355	0.3525	0.1172	1.462	0.1418	0.2708
0.424	0.1635	0.05473	0.3562	0.1173	1.465	0.1425	0.2713
0.425	0.167	0.05473	0.3548	0.1184	1.472	0.1432	0.2731
0.426	0.1638	0.0564	0.3587	0.118	1.476	0.1442	0.2742
0.427	0.1673	0.05482	0.3581	0.1193	1.484	0.1452	0.2758
0.428	0.1671	0.05718	0.3623	0.121	1.489	0.1458	0.2782
0.429	0.1696	0.05561	0.3588	0.12	1.495	0.1469	0.2793
0.43	0.1686	0.05787	0.3636	0.1215	1.499	0.148	0.2804
0.431	0.173	0.0565	0.3624	0.1213	1.506	0.1498	0.2824
0.432	0.1689	0.05984	0.3662	0.1216	1.51	0.1497	0.2827
0.433	0.1725	0.05669	0.3655	0.1226	1.516	0.1515	0.2846
0.434	0.1707	0.05984	0.3692	0.1243	1.522	0.1517	0.2869
0.435	0.1744	0.05738	0.3667	0.1244	1.53	0.1539	0.2875
0.436	0.1741	0.06043	0.3725	0.1248	1.534	0.1547	0.291
0.437	0.1781	0.05827	0.37	0.125	1.542	0.1547	0.2919
0.438	0.1775	0.06033	0.3749	0.1263	1.547	0.1564	0.2934
0.439	0.1789	0.05964	0.3727	0.1266	1.553	0.158	0.2949
0.44	0.1775	0.06102	0.3768	0.1272	1.559	0.1583	0.2963
0.441	0.1807	0.06092	0.3766	0.1275	1.566	0.1608	0.2982
0.442	0.1792	0.06269	0.381	0.1298	1.572	0.1607	0.2991
0.443	0.1819	0.06082	0.3787	0.1287	1.579	0.1623	0.3011
0.444	0.1813	0.06348	0.3837	0.131	1.586	0.1626	0.3025
0.445	0.1837	0.06132	0.3822	0.1305	1.594	0.1649	0.3038
0.446	0.1832	0.06358	0.386	0.1316	1.598	0.1654	0.3065
0.447	0.1857	0.06338	0.3852	0.132	1.607	0.1676	0.3084
0.448	0.1857	0.06348	0.3889	0.1337	1.613	0.1671	0.3091
0.449	0.1883	0.06505	0.3878	0.1337	1.62	0.1689	0.3107
0.45	0.1865	0.06555	0.3923	0.1348	1.626	0.17	0.313
0.451	0.1905	0.06407	0.3911	0.1353	1.635	0.1713	0.3143
0.452	0.19	0.06614	0.395	0.136	1.64	0.1711	0.3168
0.453	0.1928	0.06437	0.3931	0.1368	1.649	0.1723	0.3179
0.454	0.1917	0.06781	0.3987	0.1365	1.656	0.1738	0.32
0.455	0.1942	0.06594	0.3971	0.1376	1.665	0.1751	0.321
0.456	0.1932	0.068	0.4006	0.1407	1.67	0.1767	0.3234
0.457	0.1955	0.06692	0.4002	0.1386	1.68	0.1784	0.3249
0.458	0.195	0.06958	0.4048	0.1403	1.686	0.1798	0.3255
0.459	0.199	0.06682	0.4035	0.1406	1.695	0.1806	0.3271
0.46	0.1979	0.06997	0.4072	0.1414	1.701	0.1817	0.33
0.461	0.1995	0.06859	0.4064	0.1431	1.711	0.1823	0.3322
0.462	0.2003	0.07007	0.4099	0.1434	1.718	0.1841	0.3339
0.463	0.203	0.06958	0.41	0.143	1.727	0.1841	0.3357
0.464	0.2017	0.07105	0.415	0.1444	1.734	0.1858	0.3378
0.465	0.2047	0.06987	0.413	0.1453	1.743	0.188	0.3391
0.466	0.2035	0.07204	0.4173	0.1464	1.75	0.1884	0.3413
0.467	0.2059	0.07115	0.4162	0.1456	1.759	0.1876	0.3435
0.468	0.2061	0.07204	0.4202	0.1474	1.766	0.1911	0.3438
0.469	0.2084	0.07115	0.4197	0.1476	1.775	0.1925	0.3468
0.47	0.208	0.07499	0.4239	0.1493	1.781	0.1935	0.3477
0.471	0.2117	0.07184	0.4225	0.1497	1.791	0.1948	0.3498
0.472	0.2101	0.07499	0.4273	0.1506	1.799	0.196	0.3526
0.473	0.2133	0.07302	0.4261	0.1508	1.807	0.1966	0.3534
0.474	0.2135	0.07538	0.4305	0.153	1.817	0.1984	0.3558
0.475	0.2148	0.07489	0.4294	0.1528	1.827	0.1997	0.3576
0.476	0.2149	0.07656	0.4344	0.1535	1.834	0.2003	0.3609
0.477	0.2169	0.07577	0.4321	0.154	1.845	0.2017	0.3604
0.478	0.2182	0.07754	0.4371	0.1549	1.853	0.2037	0.3636
0.479	0.2197	0.07617	0.4364	0.1565	1.863	0.2052	0.3663
0.48	0.2193	0.07676	0.4406	0.1572	1.872	0.2051	0.3688
0.481	0.222	0.07646	0.4394	0.1569	1.882	0.207	0.3707
0.482	0.2219	0.07833	0.4444	0.1586	1.891	0.2083	0.3712
0.483	0.2238	0.07725	0.4424	0.1583	1.902	0.2101	0.3742
0.484	0.2237	0.07932	0.4487	0.1606	1.909	0.2106	0.3766
0.485	0.2258	0.07804	0.4473	0.16	1.921	0.2111	0.3785
0.486	0.2262	0.07912	0.4516	0.1616	1.928	0.2132	0.3802
0.487	0.2288	0.07873	0.4508	0.1624	1.942	0.2156	0.3815
0.488	0.2277	0.07971	0.4543	0.1629	1.949	0.2167	0.3846
0.489	0.2307	0.07951	0.4537	0.1636	1.96	0.2186	0.3859
0.49	0.2308	0.08128	0.4588	0.1654	1.968	0.2184	0.3884
0.491	0.2327	0.0805	0.4573	0.1663	1.98	0.2199	0.3898
0.492	0.233	0.08286	0.4624	0.1672	1.989	0.2212	0.3928
0.493	0.2359	0.0802	0.4605	0.1674	2	0.2242	0.3934
0.494	0.2352	0.08345	0.4649	0.1678	2.008	0.2242	0.3967
0.495	0.2386	0.08148	0.4642	0.1703	2.019	0.2255	0.3993
0.496	0.237	0.08482	0.4709	0.1699	2.029	0.2263	0.4002
0.497	0.2409	0.08345	0.4695	0.1702	2.04	0.2282	0.403
0.498	0.2405	0.08561	0.474	0.1729	2.048	0.2296	0.4049
0.499	0.2429	0.08246	0.4736	0.1728	2.06	0.2317	0.4066
0.5	0.2426	0.0864	0.4791	0.1743	2.069	0.2322	0.4091
0.501	0.2452	0.08482	0.4771	0.1743	2.08	0.2348	0.4113
0.502	0.2453	0.08669	0.4817	0.1747	2.091	0.2356	0.4138
0.503	0.249	0.0863	0.4812	0.1768	2.101	0.237	0.4155
0.504	0.2479	0.08738	0.4856	0.1774	2.111	0.2361	0.4189
0.505	0.251	0.08551	0.4853	0.1791	2.123	0.2391	0.4196
0.506	0.2508	0.08768	0.491	0.1799	2.133	0.2414	0.4227
0.507	0.2526	0.08748	0.489	0.1798	2.144	0.2425	0.4246
0.508	0.2521	0.08954	0.495	0.1822	2.153	0.2432	0.427
0.509	0.2551	0.08876	0.494	0.1835	2.166	0.2444	0.4289
0.51	0.2564	0.09082	0.4995	0.1845	2.175	0.246	0.4317
0.511	0.2594	0.08876	0.497	0.1844	2.188	0.2486	0.4322
0.512	0.2584	0.09141	0.5037	0.1855	2.198	0.249	0.4361
0.513	0.2612	0.08954	0.5026	0.1859	2.21	0.2509	0.4391
0.514	0.2602	0.09102	0.5077	0.1876	2.22	0.2516	0.4408
0.515	0.2629	0.09004	0.5067	0.1879	2.232	0.2538	0.4421
0.516	0.2642	0.09289	0.5123	0.1899	2.241	0.2557	0.4445
0.517	0.2653	0.09191	0.5119	0.1897	2.252	0.2548	0.4472
0.518	0.2666	0.09348	0.5165	0.1917	2.262	0.2565	0.451
0.519	0.2689	0.09338	0.5153	0.1917	2.275	0.2588	0.4531
0.52	0.268	0.09318	0.5208	0.1931	2.281	0.26	0.4543
0.521	0.2724	0.09299	0.5192	0.195	2.294	0.2623	0.4576
0.522	0.2713	0.09604	0.5247	0.1968	2.302	0.2625	0.46
0.523	0.2748	0.09427	0.5228	0.1961	2.314	0.2654	0.462
0.524	0.2747	0.09643	0.531	0.198	2.323	0.2658	0.466
0.525	0.2769	0.09545	0.5283	0.1975	2.336	0.2686	0.4669
0.526	0.2771	0.09702	0.5341	0.2001	2.344	0.2695	0.471
0.527	0.2794	0.09653	0.5345	0.2017	2.356	0.2715	0.4724
0.528	0.2795	0.09889	0.5384	0.2033	2.365	0.2722	0.4756
0.529	0.2822	0.09653	0.5384	0.2042	2.375	0.2743	0.4784
0.53	0.2827	0.09909	0.5428	0.204	2.386	0.2744	0.4812
0.531	0.2848	0.09712	0.5424	0.205	2.397	0.2768	0.4833
0.532	0.2844	0.1003	0.5482	0.2073	2.406	0.278	0.487
0.533	0.2875	0.09859	0.5465	0.2082	2.418	0.2807	0.4882
0.534	0.2866	0.09958	0.553	0.2088	2.427	0.2814	0.4914
0.535	0.2897	0.1003	0.5514	0.21	2.438	0.2825	0.4948
0.536	0.2896	0.101	0.5581	0.2121	2.447	0.2832	0.4968
0.537	0.293	0.09968	0.5573	0.2118	2.459	0.2851	0.4988
0.538	0.2935	0.1019	0.5627	0.2148	2.467	0.2876	0.5028
0.539	0.2953	0.1014	0.5625	0.2148	2.479	0.2889	0.505
0.54	0.2949	0.1035	0.5672	0.2157	2.487	0.2899	0.5089
0.541	0.2978	0.1029	0.5662	0.2174	2.498	0.2916	0.5098
0.542	0.2988	0.1048	0.5724	0.2186	2.506	0.2933	0.5137
0.543	0.3018	0.102	0.5713	0.2196	2.519	0.2948	0.5158
0.544	0.3017	0.1054	0.5763	0.2222	2.526	0.2954	0.5199
0.545	0.305	0.1046	0.577	0.2221	2.537	0.2973	0.5222
0.546	0.3048	0.1053	0.5815	0.2223	2.546	0.2998	0.5253
0.547	0.3076	0.1054	0.5807	0.2244	2.556	0.3015	0.5278
0.548	0.3066	0.1079	0.5869	0.2269	2.564	0.3026	0.5312
0.549	0.3111	0.1056	0.5864	0.2266	2.575	0.3045	0.533
0.55	0.3104	0.1073	0.592	0.2282	2.582	0.3049	0.5375
0.551	0.3128	0.1072	0.5905	0.2298	2.594	0.3075	0.5393
0.552	0.3117	0.1084	0.5971	0.2304	2.602	0.3077	0.5429
0.553	0.3163	0.1081	0.5964	0.2327	2.613	0.3105	0.5452
0.554	0.3152	0.1098	0.6019	0.2329	2.619	0.3113	0.5494
0.555	0.3197	0.1093	0.6024	0.2341	2.631	0.3141	0.5519
0.556	0.319	0.1105	0.6087	0.2368	2.639	0.3134	0.5547
0.557	0.3219	0.1106	0.6073	0.2369	2.65	0.3168	0.5576
0.558	0.3224	0.1111	0.613	0.2397	2.658	0.3182	0.5612
0.559	0.3255	0.1102	0.6131	0.2411	2.669	0.3206	0.563
0.56	0.3228	0.1131	0.6183	0.2414	2.675	0.3212	0.5667
0.561	0.3287	0.111	0.6175	0.2427	2.687	0.3236	0.571
0.562	0.327	0.1133	0.624	0.2447	2.695	0.3247	0.5726
0.563	0.3311	0.1132	0.6231	0.245	2.703	0.326	0.5771
0.564	0.3305	0.1154	0.6307	0.2482	2.712	0.3276	0.5801
0.565	0.3331	0.1135	0.6294	0.2489	2.722	0.3298	0.5834
0.566	0.3335	0.1161	0.6349	0.2501	2.729	0.3325	0.5863
0.567	0.3368	0.1136	0.6343	0.2504	2.741	0.3334	0.5901
0.568	0.3365	0.116	0.6411	0.2533	2.747	0.3345	0.5921
0.569	0.3404	0.1156	0.6399	0.2532	2.756	0.3364	0.5967
0.57	0.3408	0.1178	0.6456	0.2565	2.765	0.3385	0.5991
0.571	0.3433	0.1171	0.6448	0.2557	2.773	0.3391	0.603
0.572	0.3438	0.1193	0.6506	0.259	2.78	0.3421	0.6061
0.573	0.3461	0.1181	0.6508	0.2598	2.79	0.3435	0.6095
0.574	0.3462	0.1193	0.6566	0.2615	2.796	0.3446	0.6126
0.575	0.3506	0.1194	0.6567	0.2616	2.806	0.3457	0.6157
0.576	0.3496	0.1205	0.6631	0.2636	2.812	0.3491	0.6189
0.577	0.3527	0.1198	0.6638	0.2662	2.821	0.3514	0.6219
0.578	0.3539	0.1217	0.668	0.2679	2.827	0.3534	0.6254
0.579	0.3546	0.1205	0.6693	0.2691	2.836	0.3545	0.629
0.58	0.3572	0.1238	0.6743	0.271	2.844	0.3555	0.6315
0.581	0.3592	0.1229	0.6726	0.2717	2.852	0.3581	0.6349
0.582	0.3593	0.1238	0.6791	0.2741	2.859	0.3584	0.6389
0.583	0.3633	0.1226	0.6793	0.2743	2.869	0.3612	0.6423
0.584	0.3629	0.1248	0.685	0.2777	2.875	0.3626	0.6459
0.585	0.3653	0.1246	0.6857	0.2767	2.884	0.3658	0.6487
0.586	0.3648	0.1255	0.6919	0.2801	2.889	0.3675	0.6516
0.587	0.3689	0.1256	0.6911	0.2806	2.9	0.3692	0.6558
0.588	0.37	0.1274	0.6981	0.2827	2.907	0.3706	0.6584
0.589	0.3726	0.1252	0.697	0.2835	2.916	0.373	0.6621
0.59	0.3707	0.1282	0.7033	0.2863	2.922	0.3742	0.6665
0.591	0.3757	0.128	0.704	0.2867	2.93	0.3767	0.6701
0.592	0.3763	0.1287	0.7083	0.2898	2.937	0.3778	0.6723
0.593	0.3791	0.1287	0.708	0.2889	2.946	0.3802	0.6769
0.594	0.379	0.1311	0.7161	0.2914	2.953	0.3816	0.6792
0.595	0.3827	0.1285	0.7166	0.293	2.962	0.3844	0.6822
0.596	0.3817	0.1324	0.7227	0.2954	2.968	0.3865	0.6865
0.597	0.3851	0.1304	0.722	0.2966	2.977	0.3886	0.69
0.598	0.3851	0.1316	0.7287	0.2982	2.983	0.3889	0.6937
0.599	0.3898	0.1323	0.7291	0.2995	2.992	0.392	0.6969
0.6	0.3882	0.1333	0.7358	0.3028	2.997	0.3938	0.7003
0.601	0.3919	0.1333	0.7356	0.3041	3.007	0.3959	0.7046
0.602	0.3919	0.1351	0.7426	0.3051	3.013	0.3977	0.7087
0.603	0.3957	0.1327	0.7429	0.3062	3.022	0.4005	0.7111
0.604	0.3952	0.136	0.7495	0.3091	3.029	0.4009	0.7161
0.605	0.3985	0.1348	0.749	0.3094	3.036	0.4036	0.7204
0.606	0.3992	0.1372	0.7551	0.3133	3.042	0.4047	0.723
0.607	0.4024	0.1363	0.7554	0.3134	3.052	0.4082	0.7281
0.608	0.4022	0.138	0.762	0.3152	3.057	0.4086	0.7318
0.609	0.4054	0.1372	0.7621	0.3173	3.065	0.412	0.7356
0.61	0.4057	0.1393	0.7692	0.3188	3.071	0.4128	0.7387
0.611	0.4084	0.1375	0.7684	0.3201	3.08	0.4155	0.7431
0.612	0.4088	0.1406	0.7765	0.3229	3.085	0.4173	0.7474
0.613	0.4118	0.1383	0.7765	0.3242	3.093	0.4201	0.75
0.614	0.4124	0.1427	0.7847	0.3265	3.1	0.4223	0.7552
0.615	0.4157	0.1415	0.7848	0.3287	3.109	0.4243	0.7595
0.616	0.4153	0.143	0.7905	0.331	3.113	0.4261	0.7635
0.617	0.42	0.1429	0.7913	0.3323	3.122	0.4286	0.7688
0.618	0.4193	0.1444	0.7985	0.334	3.128	0.4306	0.771
0.619	0.4233	0.144	0.7966	0.3372	3.139	0.4328	0.7755
0.62	0.4223	0.1464	0.8058	0.3389	3.144	0.4343	0.7795
0.621	0.426	0.1439	0.8066	0.3403	3.152	0.4365	0.7827
0.622	0.4272	0.1472	0.813	0.3418	3.159	0.4383	0.7894
0.623	0.4295	0.1458	0.8129	0.3435	3.166	0.4419	0.7925
0.624	0.4292	0.1482	0.8202	0.3466	3.173	0.4429	0.7969
0.625	0.4326	0.1483	0.8199	0.3478	3.181	0.4456	0.8007
0.626	0.4315	0.1502	0.828	0.3501	3.187	0.447	0.8053
0.627	0.4362	0.1491	0.8281	0.3518	3.196	0.4496	0.8096
0.628	0.4361	0.1514	0.8344	0.3546	3.202	0.4517	0.8143
0.629	0.4384	0.1499	0.8347	0.3559	3.21	0.4549	0.8167
0.63	0.4383	0.1532	0.842	0.3588	3.215	0.4564	0.8221
0.631	0.443	0.1514	0.8432	0.3597	3.224	0.4586	0.8258
0.632	0.4432	0.1532	0.8502	0.3623	3.229	0.461	0.8305
0.633	0.4453	0.1532	0.8505	0.3636	3.237	0.4634	0.835
0.634	0.4448	0.1551	0.8572	0.3661	3.242	0.4647	0.8385
0.635	0.4489	0.1547	0.8578	0.3667	3.25	0.4673	0.8437
0.636	0.4499	0.1564	0.8657	0.3709	3.256	0.4703	0.8476
0.637	0.4505	0.1554	0.8658	0.3724	3.264	0.4729	0.8511
0.638	0.4517	0.1584	0.8731	0.3753	3.269	0.4744	0.8565
0.639	0.4553	0.1574	0.8738	0.3766	3.279	0.4774	0.8607
0.64	0.4547	0.1594	0.8811	0.3798	3.284	0.4784	0.8647
0.641	0.4583	0.1585	0.8817	0.3815	3.29	0.4821	0.8692
0.642	0.4582	0.1601	0.8904	0.3846	3.296	0.4844	0.8738
0.643	0.4597	0.1591	0.8903	0.3856	3.303	0.4854	0.8783
0.644	0.4605	0.1629	0.897	0.3892	3.31	0.4894	0.8832
0.645	0.4633	0.1588	0.8982	0.391	3.318	0.4916	0.8864
0.646	0.4639	0.164	0.907	0.3947	3.323	0.4941	0.8923
0.647	0.468	0.1635	0.9073	0.3952	3.332	0.4975	0.8966
0.648	0.4671	0.1637	0.9136	0.3977	3.338	0.4985	0.9012
0.649	0.4704	0.1646	0.9165	0.3993	3.347	0.5016	0.9051
0.65	0.4694	0.1662	0.9217	0.4028	3.353	0.5025	0.9093
0.651	0.4725	0.1649	0.922	0.4047	3.361	0.5067	0.9146
0.652	0.4731	0.1671	0.9311	0.4084	3.368	0.5079	0.9203
0.653	0.4756	0.1671	0.9313	0.4098	3.378	0.5106	0.9232
0.654	0.4772	0.1696	0.9404	0.4127	3.384	0.5137	0.9287
0.655	0.4802	0.1688	0.9405	0.4136	3.394	0.5175	0.9335
0.656	0.4786	0.1704	0.9477	0.4175	3.402	0.519	0.9384
0.657	0.4822	0.1712	0.9498	0.419	3.41	0.5211	0.9427
0.658	0.482	0.1724	0.9574	0.4228	3.417	0.5235	0.9451
0.659	0.485	0.171	0.9582	0.4236	3.426	0.5271	0.9513
0.66	0.4853	0.173	0.9646	0.4272	3.434	0.528	0.9577
0.661	0.4868	0.1726	0.9664	0.4292	3.444	0.5315	0.9621
0.662	0.4867	0.1753	0.9738	0.4326	3.449	0.535	0.9666
0.663	0.491	0.1756	0.9752	0.4356	3.46	0.5387	0.9709
0.664	0.4912	0.1771	0.9827	0.438	3.467	0.5391	0.9749
0.665	0.4942	0.1746	0.9834	0.4393	3.478	0.542	0.9812
0.666	0.4937	0.1792	0.9924	0.443	3.486	0.5446	0.9848
0.667	0.4965	0.1774	0.9933	0.4448	3.494	0.5482	0.991
0.668	0.4962	0.1817	1.001	0.4479	3.502	0.5499	0.9964
0.669	0.4983	0.1787	1.002	0.4509	3.514	0.5533	1
0.67	0.4992	0.1816	1.01	0.4531	3.521	0.5552	1.005
0.671	0.5023	0.1816	1.011	0.4556	3.53	0.5587	1.012
0.672	0.5024	0.1837	1.018	0.459	3.539	0.5599	1.015
0.673	0.5053	0.1833	1.021	0.4611	3.551	0.5639	1.021
0.674	0.5031	0.1863	1.028	0.4655	3.558	0.5668	1.026
0.675	0.5084	0.1848	1.031	0.467	3.569	0.5705	1.032
0.676	0.5083	0.1867	1.038	0.471	3.578	0.5727	1.037
0.677	0.5107	0.1856	1.039	0.4723	3.588	0.5761	1.042
0.678	0.5104	0.1892	1.047	0.4776	3.596	0.5778	1.047
0.679	0.5135	0.1881	1.048	0.4798	3.609	0.5821	1.053
0.68	0.5124	0.1906	1.056	0.4833	3.616	0.5826	1.058
0.681	0.5164	0.191	1.06	0.4857	3.629	0.5873	1.064
0.682	0.5145	0.1932	1.067	0.4898	3.637	0.59	1.069
0.683	0.5191	0.1909	1.069	0.4934	3.649	0.5931	1.075
0.684	0.518	0.195	1.077	0.4952	3.658	0.5959	1.081
0.685	0.5217	0.1937	1.078	0.4987	3.671	0.599	1.086
0.686	0.5209	0.1956	1.086	0.502	3.68	0.6019	1.092
0.687	0.524	0.1952	1.089	0.5055	3.693	0.6049	1.098
0.688	0.5233	0.1982	1.098	0.5082	3.7	0.6066	1.104
0.689	0.5275	0.1976	1.1	0.5107	3.714	0.6115	1.11
0.69	0.5264	0.1998	1.109	0.5154	3.722	0.6139	1.115
0.691	0.5295	0.1983	1.11	0.5177	3.735	0.6162	1.121
0.692	0.5287	0.202	1.119	0.523	3.745	0.6195	1.127
0.693	0.5312	0.2012	1.121	0.5251	3.76	0.6229	1.134
0.694	0.5317	0.2025	1.13	0.5291	3.769	0.6249	1.14
0.695	0.5355	0.2031	1.133	0.5332	3.783	0.6295	1.146
0.696	0.5338	0.2056	1.141	0.5364	3.794	0.6314	1.152
0.697	0.5368	0.2048	1.144	0.5397	3.807	0.6356	1.16
0.698	0.5367	0.2074	1.153	0.544	3.817	0.6372	1.165
0.699	0.5398	0.206	1.155	0.5467	3.831	0.6419	1.172
0.7	0.5399	0.2093	1.165	0.5525	3.842	0.6444	1.179
0.701	0.5422	0.2078	1.167	0.5549	3.857	0.6482	1.185
0.702	0.542	0.2113	1.176	0.5585	3.867	0.6521	1.191
0.703	0.5458	0.2104	1.18	0.562	3.883	0.6547	1.199
0.704	0.544	0.2134	1.187	0.5661	3.893	0.6559	1.204
0.705	0.5472	0.2126	1.19	0.5706	3.91	0.6602	1.213
0.706	0.5468	0.2153	1.2	0.575	3.921	0.6636	1.218
0.707	0.5504	0.2137	1.203	0.5772	3.937	0.6667	1.226
0.708	0.5504	0.2176	1.211	0.583	3.948	0.67	1.232
0.709	0.5526	0.2166	1.214	0.5862	3.963	0.6732	1.239
0.71	0.5524	0.2174	1.224	0.5901	3.977	0.6761	1.245
0.711	0.5562	0.2194	1.228	0.5953	3.992	0.6807	1.254
0.712	0.5538	0.2219	1.235	0.5996	4.003	0.6829	1.261
0.713	0.5583	0.2202	1.239	0.6027	4.02	0.6864	1.268
0.714	0.5568	0.2239	1.248	0.6082	4.033	0.689	1.276
0.715	0.5623	0.2223	1.251	0.6111	4.049	0.6935	1.284
0.716	0.5615	0.2266	1.26	0.6175	4.063	0.6968	1.293
0.717	0.5641	0.2253	1.265	0.6217	4.081	0.7011	1.302
0.718	0.563	0.2276	1.274	0.6268	4.095	0.703	1.31
0.719	0.5665	0.2272	1.279	0.6302	4.113	0.7077	1.319
0.72	0.5655	0.2314	1.288	0.635	4.127	0.7098	1.327
0.721	0.5697	0.2298	1.293	0.6392	4.146	0.7136	1.336
0.722	0.5688	0.2311	1.304	0.645	4.16	0.7181	1.344
0.723	0.5719	0.2318	1.308	0.6481	4.181	0.7213	1.353
0.724	0.5723	0.2329	1.319	0.6545	4.195	0.7259	1.364
0.725	0.5743	0.2331	1.322	0.6582	4.214	0.729	1.372
0.726	0.5735	0.2361	1.334	0.6629	4.228	0.7314	1.381
0.727	0.5787	0.2349	1.338	0.6673	4.248	0.7367	1.391
0.728	0.5775	0.2377	1.348	0.6726	4.263	0.739	1.401
0.729	0.581	0.2372	1.354	0.6773	4.283	0.7434	1.411
0.73	0.5792	0.2406	1.365	0.6836	4.299	0.748	1.421
0.731	0.5831	0.2399	1.37	0.688	4.319	0.7517	1.432
0.732	0.5819	0.243	1.382	0.694	4.337	0.7547	1.441
0.733	0.5848	0.2426	1.387	0.6973	4.356	0.7596	1.453
0.734	0.5854	0.2444	1.398	0.7045	4.374	0.762	1.465
0.735	0.5902	0.2445	1.405	0.7101	4.395	0.7676	1.475
0.736	0.5886	0.2468	1.417	0.7143	4.413	0.771	1.486
0.737	0.5911	0.2465	1.422	0.7203	4.433	0.7753	1.498
0.738	0.59	0.2498	1.434	0.7269	4.452	0.779	1.508
0.739	0.5934	0.2473	1.44	0.7323	4.475	0.7819	1.52
0.74	0.5946	0.2515	1.453	0.7388	4.494	0.7884	1.531
0.741	0.5959	0.2503	1.46	0.7434	4.515	0.7906	1.543
0.742	0.5965	0.2547	1.472	0.7496	4.535	0.7944	1.555
0.743	0.6002	0.2535	1.479	0.756	4.557	0.7994	1.569
0.744	0.5994	0.2565	1.492	0.7628	4.576	0.8023	1.579
0.745	0.6025	0.2556	1.498	0.768	4.6	0.8078	1.593
0.746	0.6014	0.2574	1.511	0.7751	4.621	0.8111	1.606
0.747	0.6066	0.2576	1.517	0.7812	4.647	0.8154	1.619
0.748	0.6057	0.2603	1.531	0.788	4.667	0.8191	1.633
0.749	0.6092	0.2597	1.538	0.7947	4.691	0.8237	1.647
0.75	0.6077	0.2632	1.551	0.8008	4.713	0.8272	1.66
0.751	0.6102	0.2624	1.559	0.8079	4.738	0.8328	1.674
0.752	0.6102	0.264	1.573	0.8154	4.76	0.8355	1.686
0.753	0.6151	0.2646	1.581	0.8201	4.785	0.8407	1.702
0.754	0.6151	0.2671	1.594	0.828	4.807	0.844	1.717
0.755	0.6173	0.2659	1.603	0.835	4.834	0.8489	1.73
0.756	0.6183	0.2697	1.619	0.8418	4.856	0.8535	1.745
0.757	0.6194	0.2674	1.626	0.849	4.884	0.8574	1.758
0.758	0.6192	0.2721	1.642	0.8576	4.907	0.8614	1.774
0.759	0.6224	0.2702	1.65	0.8659	4.935	0.8665	1.788
0.76	0.6227	0.273	1.665	0.8727	4.959	0.8703	1.804
0.761	0.6268	0.2742	1.674	0.8797	4.988	0.8762	1.819
0.762	0.6261	0.2758	1.69	0.8868	5.012	0.8787	1.835
0.763	0.6284	0.2758	1.699	0.8943	5.038	0.8856	1.85
0.764	0.6283	0.278	1.714	0.9035	5.062	0.8895	1.865
0.765	0.6317	0.278	1.724	0.9102	5.091	0.8944	1.882
0.766	0.6305	0.2806	1.739	0.9193	5.117	0.899	1.9
0.767	0.6359	0.2803	1.75	0.9265	5.148	0.9023	1.917
0.768	0.6341	0.283	1.765	0.9352	5.174	0.9076	1.933
0.769	0.6376	0.283	1.774	0.9446	5.202	0.9134	1.951
0.77	0.6369	0.2852	1.79	0.9512	5.227	0.9165	1.969
0.771	0.6397	0.2851	1.801	0.9605	5.256	0.9229	1.986
0.772	0.6398	0.2879	1.817	0.9698	5.285	0.9264	2.004
0.773	0.6431	0.2867	1.826	0.9768	5.315	0.931	2.02
0.774	0.6437	0.2896	1.843	0.9864	5.342	0.9359	2.038
0.775	0.6456	0.2903	1.854	0.9942	5.374	0.9422	2.057
0.776	0.6459	0.2922	1.872	1.004	5.402	0.9451	2.074
0.777	0.6498	0.2916	1.885	1.013	5.436	0.9508	2.093
0.778	0.6486	0.2946	1.901	1.024	5.464	0.9546	2.112
0.779	0.6511	0.2939	1.912	1.031	5.496	0.9598	2.133
0.78	0.6525	0.2974	1.931	1.042	5.526	0.964	2.152
0.781	0.6542	0.2955	1.943	1.05	5.558	0.9698	2.171
0.782	0.6542	0.3002	1.961	1.061	5.589	0.9738	2.193
0.783	0.657	0.2996	1.973	1.071	5.621	0.9796	2.214
0.784	0.6574	0.3014	1.991	1.081	5.653	0.9849	2.234
0.785	0.6601	0.3007	2.003	1.091	5.688	0.9888	2.254
0.786	0.6594	0.3044	2.022	1.101	5.719	0.9927	2.275
0.787	0.6625	0.3048	2.033	1.112	5.754	1.001	2.295
0.788	0.6619	0.3063	2.052	1.123	5.786	1.004	2.316
0.789	0.6646	0.3066	2.064	1.132	5.821	1.01	2.335
0.79	0.6654	0.3088	2.083	1.143	5.853	1.014	2.358
0.791	0.6672	0.3072	2.097	1.152	5.889	1.02	2.379
0.792	0.6679	0.3113	2.116	1.164	5.923	1.025	2.401
0.793	0.6695	0.3113	2.13	1.173	5.96	1.031	2.424
0.794	0.671	0.3143	2.15	1.185	5.993	1.034	2.445
0.795	0.6741	0.313	2.167	1.195	6.03	1.041	2.47
0.796	0.6738	0.3165	2.186	1.207	6.064	1.046	2.493
0.797	0.6757	0.3162	2.201	1.214	6.101	1.052	2.516
0.798	0.6765	0.319	2.221	1.228	6.136	1.056	2.54
0.799	0.6794	0.3195	2.237	1.236	6.173	1.062	2.561
0.8	0.6771	0.3207	2.257	1.248	6.209	1.066	2.586
0.801	0.6811	0.3221	2.273	1.258	6.248	1.073	2.61
0.802	0.6816	0.3228	2.292	1.269	6.285	1.078	2.633
0.803	0.6841	0.3243	2.307	1.279	6.323	1.084	2.658
0.804	0.6843	0.3252	2.328	1.292	6.359	1.088	2.684
0.805	0.6864	0.3257	2.343	1.303	6.397	1.094	2.709
0.806	0.6868	0.3292	2.364	1.315	6.435	1.099	2.734
0.807	0.6888	0.3283	2.381	1.327	6.474	1.105	2.759
0.808	0.6895	0.3308	2.404	1.34	6.511	1.11	2.784
0.809	0.6923	0.3301	2.421	1.349	6.55	1.116	2.809
0.81	0.6912	0.3334	2.442	1.364	6.588	1.119	2.834
0.811	0.6952	0.3337	2.459	1.374	6.631	1.126	2.859
0.812	0.6942	0.3371	2.482	1.387	6.667	1.132	2.885
0.813	0.6972	0.3356	2.5	1.4	6.707	1.136	2.912
0.814	0.6974	0.3414	2.522	1.413	6.746	1.143	2.94
0.815	0.7	0.3393	2.54	1.425	6.788	1.15	2.968
0.816	0.6989	0.3411	2.562	1.438	6.827	1.154	2.993
0.817	0.7034	0.3421	2.58	1.451	6.87	1.161	3.022
0.818	0.7025	0.3448	2.602	1.463	6.91	1.164	3.049
0.819	0.706	0.3448	2.622	1.477	6.952	1.172	3.075
0.82	0.7065	0.348	2.647	1.491	6.991	1.177	3.104
0.821	0.7088	0.347	2.666	1.503	7.035	1.184	3.131
0.822	0.7098	0.3508	2.691	1.516	7.075	1.187	3.159
0.823	0.7128	0.3497	2.71	1.529	7.121	1.194	3.187
0.824	0.7118	0.3527	2.735	1.542	7.163	1.199	3.215
0.825	0.7149	0.3531	2.754	1.556	7.208	1.204	3.242
0.826	0.7138	0.356	2.778	1.571	7.248	1.209	3.267
0.827	0.7179	0.3561	2.797	1.584	7.292	1.215	3.293
0.828	0.7164	0.3593	2.821	1.597	7.333	1.22	3.32
0.829	0.7189	0.3584	2.84	1.61	7.375	1.226	3.346
0.83	0.7188	0.3616	2.865	1.624	7.417	1.23	3.374
0.831	0.7229	0.3613	2.885	1.641	7.462	1.236	3.404
0.832	0.721	0.3647	2.911	1.654	7.503	1.24	3.433
0.833	0.7247	0.363	2.932	1.668	7.549	1.247	3.465
0.834	0.724	0.3674	2.959	1.683	7.592	1.251	3.494
0.835	0.727	0.3659	2.98	1.697	7.636	1.257	3.525
0.836	0.7273	0.3705	3.006	1.712	7.679	1.263	3.554
0.837	0.7309	0.3688	3.028	1.725	7.724	1.269	3.585
0.838	0.7295	0.3719	3.053	1.741	7.767	1.274	3.616
0.839	0.734	0.3726	3.075	1.754	7.811	1.28	3.647
0.84	0.7315	0.3746	3.101	1.768	7.855	1.285	3.679
0.841	0.7354	0.3739	3.124	1.781	7.9	1.291	3.711
0.842	0.7347	0.3786	3.149	1.795	7.943	1.296	3.741
0.843	0.7364	0.3777	3.173	1.808	7.989	1.303	3.774
0.844	0.7362	0.3811	3.2	1.824	8.032	1.308	3.807
0.845	0.7399	0.3799	3.22	1.84	8.079	1.313	3.838
0.846	0.7402	0.3832	3.247	1.855	8.123	1.318	3.87
0.847	0.743	0.384	3.268	1.868	8.171	1.326	3.903
0.848	0.7419	0.386	3.291	1.884	8.216	1.33	3.935
0.849	0.7446	0.3863	3.313	1.898	8.261	1.338	3.967
0.85	0.7447	0.3904	3.338	1.914	8.305	1.342	4
0.851	0.748	0.3886	3.361	1.929	8.352	1.349	4.031
0.852	0.7473	0.3925	3.39	1.944	8.395	1.353	4.064
0.853	0.7504	0.3918	3.414	1.958	8.443	1.361	4.098
0.854	0.7494	0.3952	3.441	1.975	8.487	1.366	4.132
0.855	0.7541	0.396	3.466	1.989	8.534	1.374	4.168
0.856	0.7523	0.3985	3.494	2.004	8.58	1.378	4.201
0.857	0.7557	0.3985	3.519	2.019	8.629	1.385	4.235
0.858	0.756	0.4019	3.549	2.034	8.672	1.389	4.268
0.859	0.7584	0.4009	3.573	2.047	8.722	1.398	4.302
0.86	0.7574	0.4047	3.603	2.064	8.766	1.401	4.335
0.861	0.76	0.4038	3.628	2.078	8.812	1.408	4.37
0.862	0.7599	0.4076	3.659	2.093	8.858	1.414	4.406
0.863	0.7634	0.4062	3.686	2.108	8.907	1.421	4.44
0.864	0.7635	0.4101	3.715	2.124	8.952	1.427	4.475
0.865	0.7658	0.41	3.74	2.139	9.001	1.434	4.51
0.866	0.7655	0.4135	3.772	2.155	9.046	1.439	4.545
0.867	0.7685	0.4127	3.799	2.171	9.091	1.446	4.579
0.868	0.7685	0.4161	3.83	2.187	9.135	1.451	4.616
0.869	0.7704	0.4162	3.856	2.202	9.183	1.457	4.652
0.87	0.7702	0.4193	3.889	2.219	9.228	1.462	4.689
0.871	0.7727	0.4194	3.916	2.233	9.278	1.471	4.725
0.872	0.7722	0.4211	3.947	2.25	9.32	1.475	4.762
0.873	0.7762	0.4218	3.974	2.264	9.369	1.482	4.796
0.874	0.7748	0.4255	4.005	2.281	9.415	1.487	4.833
0.875	0.7785	0.4257	4.033	2.295	9.465	1.492	4.871
0.876	0.7791	0.4296	4.065	2.31	9.511	1.499	4.908
0.877	0.7805	0.4281	4.094	2.324	9.562	1.506	4.945
0.878	0.7819	0.4306	4.126	2.339	9.609	1.511	4.983
0.879	0.7842	0.4308	4.155	2.354	9.659	1.518	5.018
0.88	0.7833	0.4347	4.19	2.369	9.705	1.523	5.055
0.881	0.7857	0.4347	4.219	2.385	9.755	1.53	5.092
0.882	0.7861	0.4378	4.251	2.403	9.802	1.535	5.131
0.883	0.7888	0.437	4.279	2.416	9.852	1.541	5.167
0.884	0.7884	0.4405	4.313	2.431	9.897	1.548	5.203
0.885	0.7905	0.4402	4.344	2.447	9.947	1.554	5.239
0.886	0.7914	0.443	4.378	2.463	9.996	1.559	5.279
0.887	0.7936	0.4436	4.407	2.478	10.05	1.567	5.317
0.888	0.7929	0.447	4.442	2.495	10.09	1.571	5.353
0.889	0.7958	0.4459	4.474	2.508	10.15	1.579	5.394
0.89	0.7963	0.4505	4.506	2.524	10.19	1.583	5.433
0.891	0.7977	0.4498	4.537	2.539	10.24	1.59	5.472
0.892	0.7989	0.4547	4.572	2.554	10.29	1.597	5.512
0.893	0.8009	0.4528	4.604	2.569	10.34	1.604	5.549
0.894	0.8001	0.456	4.64	2.585	10.39	1.608	5.589
0.895	0.8032	0.455	4.673	2.599	10.43	1.616	5.628
0.896	0.8028	0.4597	4.71	2.614	10.48	1.62	5.668
0.897	0.8049	0.4602	4.741	2.631	10.54	1.627	5.708
0.898	0.8058	0.4636	4.776	2.645	10.58	1.632	5.75
0.899	0.8078	0.4623	4.809	2.66	10.63	1.641	5.791
0.9	0.8092	0.4667	4.844	2.675	10.68	1.647	5.832
0.901	0.8117	0.4664	4.88	2.693	10.73	1.652	5.871
0.902	0.81	0.4692	4.916	2.705	10.78	1.659	5.913
0.903	0.814	0.47	4.951	2.721	10.83	1.665	5.955
0.904	0.8136	0.4733	4.987	2.736	10.88	1.671	5.997
0.905	0.8162	0.4722	5.021	2.75	10.93	1.677	6.038
0.906	0.8162	0.4775	5.057	2.765	10.98	1.682	6.08
0.907	0.818	0.4772	5.093	2.779	11.04	1.69	6.122
0.908	0.8188	0.4807	5.13	2.795	11.08	1.695	6.164
0.909	0.8207	0.4808	5.164	2.807	11.14	1.701	6.206
0.91	0.8205	0.484	5.2	2.821	11.18	1.708	6.251
0.911	0.8233	0.4825	5.234	2.837	11.23	1.714	6.294
0.912	0.8243	0.4868	5.273	2.85	11.28	1.719	6.336
0.913	0.8265	0.4884	5.308	2.862	11.33	1.727	6.379
0.914	0.8257	0.4912	5.347	2.878	11.38	1.731	6.423
0.915	0.8288	0.4899	5.383	2.893	11.44	1.739	6.467
0.916	0.8285	0.4946	5.423	2.907	11.49	1.742	6.51
0.917	0.8308	0.4943	5.46	2.921	11.54	1.75	6.553
0.918	0.8316	0.4973	5.5	2.936	11.59	1.754	6.599
0.919	0.8346	0.4979	5.536	2.949	11.64	1.76	6.643
0.92	0.8327	0.5014	5.577	2.963	11.69	1.766	6.687
0.921	0.837	0.5008	5.613	2.977	11.75	1.772	6.733
0.922	0.8369	0.5059	5.656	2.993	11.8	1.776	6.78
0.923	0.8386	0.5044	5.694	3.005	11.85	1.784	6.825
0.924	0.8385	0.5089	5.738	3.02	11.9	1.789	6.872
0.925	0.8411	0.5094	5.776	3.032	11.95	1.794	6.917
0.926	0.8418	0.5122	5.817	3.047	12.01	1.798	6.964
0.927	0.8447	0.5131	5.855	3.059	12.06	1.805	7.009
0.928	0.8435	0.5151	5.9	3.073	12.11	1.811	7.056
0.929	0.8469	0.5148	5.94	3.084	12.17	1.816	7.105
0.93	0.8471	0.5198	5.982	3.098	12.22	1.822	7.156
0.931	0.8499	0.5195	6.021	3.11	12.27	1.828	7.204
0.932	0.8499	0.5228	6.064	3.124	12.33	1.833	7.252
0.933	0.8523	0.5227	6.107	3.136	12.38	1.839	7.299
0.934	0.8523	0.5261	6.152	3.151	12.43	1.845	7.348
0.935	0.8545	0.5275	6.193	3.163	12.49	1.851	7.396
0.936	0.8529	0.5298	6.238	3.175	12.54	1.855	7.443
0.937	0.8567	0.5313	6.282	3.188	12.6	1.861	7.492
0.938	0.8567	0.5326	6.326	3.2	12.65	1.867	7.541
0.939	0.8601	0.5325	6.37	3.212	12.71	1.874	7.59
0.94	0.8604	0.5376	6.414	3.224	12.76	1.879	7.643
0.941	0.8623	0.5377	6.458	3.236	12.82	1.885	7.693
0.942	0.8616	0.5413	6.503	3.246	12.87	1.89	7.743
0.943	0.8664	0.5411	6.546	3.258	12.93	1.896	7.792
0.944	0.8645	0.5439	6.593	3.269	12.99	1.9	7.843
0.945	0.8676	0.545	6.639	3.279	13.04	1.908	7.893
0.946	0.8679	0.5477	6.685	3.29	13.09	1.912	7.946
0.947	0.8698	0.5475	6.73	3.299	13.15	1.918	7.996
0.948	0.8707	0.5528	6.78	3.31	13.2	1.922	8.047
0.949	0.8728	0.5517	6.827	3.32	13.26	1.929	8.101
0.95	0.8735	0.5554	6.876	3.331	13.32	1.934	8.156
0.951	0.8759	0.556	6.921	3.342	13.38	1.939	8.209
0.952	0.876	0.56	6.972	3.354	13.43	1.944	8.262
0.953	0.8786	0.5583	7.018	3.365	13.49	1.95	8.315
0.954	0.8796	0.5638	7.069	3.376	13.55	1.955	8.367
0.955	0.8817	0.5631	7.119	3.387	13.61	1.961	8.421
0.956	0.8821	0.5657	7.174	3.397	13.67	1.966	8.478
0.957	0.8835	0.5664	7.221	3.408	13.73	1.972	8.531
0.958	0.8848	0.5704	7.272	3.42	13.79	1.976	8.588
0.959	0.8874	0.5708	7.322	3.43	13.84	1.982	8.644
0.96	0.8869	0.5748	7.373	3.441	13.9	1.986	8.701
0.961	0.8886	0.5742	7.424	3.45	13.97	1.993	8.756
0.962	0.8915	0.5789	7.476	3.461	14.03	1.997	8.811
0.963	0.8928	0.5775	7.527	3.471	14.09	2.004	8.869
0.964	0.8929	0.5829	7.581	3.482	14.15	2.007	8.927
0.965	0.8941	0.5812	7.632	3.491	14.21	2.013	8.985
0.966	0.8956	0.5859	7.689	3.503	14.27	2.017	9.042
0.967	0.8989	0.5848	7.74	3.513	14.33	2.023	9.098
0.968	0.8983	0.5888	7.795	3.522	14.39	2.026	9.155
0.969	0.9022	0.5894	7.849	3.533	14.46	2.031	9.215
0.97	0.9011	0.5933	7.904	3.543	14.52	2.035	9.273
0.971	0.9045	0.5915	7.958	3.551	14.58	2.042	9.33
0.972	0.9052	0.5962	8.013	3.562	14.64	2.046	9.391
0.973	0.906	0.5961	8.068	3.571	14.71	2.051	9.453
0.974	0.9072	0.5996	8.127	3.581	14.77	2.056	9.514
0.975	0.9102	0.5996	8.184	3.59	14.84	2.06	9.577
0.976	0.91	0.6038	8.242	3.6	14.9	2.063	9.638
0.977	0.9123	0.603	8.299	3.608	14.97	2.071	9.702
0.978	0.9132	0.6085	8.356	3.617	15.03	2.075	9.764
0.979	0.9158	0.6062	8.414	3.627	15.1	2.081	9.829
0.98	0.9165	0.61	8.474	3.637	15.17	2.084	9.891
0.981	0.9174	0.6107	8.53	3.645	15.23	2.091	9.955
0.982	0.9192	0.6153	8.593	3.655	15.3	2.094	10.02
0.983	0.9213	0.6158	8.653	3.664	15.37	2.1	10.09
0.984	0.9214	0.6174	8.715	3.673	15.43	2.103	10.15
0.985	0.9248	0.6186	8.774	3.681	15.5	2.11	10.22
0.986	0.9246	0.6211	8.835	3.689	15.57	2.113	10.28
0.987	0.9269	0.6213	8.897	3.697	15.64	2.119	10.35
0.988	0.9285	0.6254	8.962	3.707	15.7	2.125	10.42
0.989	0.9301	0.6255	9.022	3.715	15.78	2.128	10.49
0.99	0.93	0.6283	9.084	3.722	15.85	2.132	10.55
0.991	0.934	0.6292	9.145	3.73	15.92	2.139	10.62
0.992	0.9348	0.632	9.21	3.738	15.99	2.142	10.69
0.993	0.9375	0.6324	9.275	3.747	16.06	2.149	10.76
0.994	0.9364	0.6352	9.338	3.753	16.13	2.152	10.83
0.995	0.9389	0.6356	9.402	3.761	16.2	2.158	10.91
0.996	0.9397	0.6402	9.469	3.77	16.27	2.161	10.98
0.997	0.9424	0.6385	9.537	3.776	16.34	2.168	11.05
0.998	0.9434	0.6429	9.605	3.785	16.42	2.17	11.12
0.999	0.9463	0.6418	9.673	3.792	16.49	2.177	11.19
1	0.9453	0.6462	9.744	3.799	16.56	2.178	11.26
1.001	0.949	0.6456	9.81	3.806	16.64	2.185	11.34
1.002	0.9478	0.6479	9.878	3.814	16.71	2.189	11.41
1.003	0.9527	0.6496	9.948	3.821	16.78	2.195	11.49
1.004	0.9523	0.6534	10.02	3.829	16.86	2.2	11.57
1.005	0.9561	0.6532	10.09	3.835	16.93	2.203	11.64
1.006	0.9553	0.6577	10.16	3.842	17	2.206	11.72
1.007	0.9594	0.6566	10.24	3.849	17.08	2.213	11.79
1.008	0.9566	0.66	10.31	3.857	17.15	2.216	11.87
1.009	0.9596	0.6603	10.38	3.863	17.23	2.222	11.95
1.01	0.9611	0.663	10.45	3.87	17.31	2.225	12.03
1.011	0.9651	0.6639	10.53	3.876	17.39	2.231	12.11
1.012	0.9636	0.6679	10.6	3.883	17.47	2.234	12.19
1.013	0.9684	0.6669	10.68	3.89	17.55	2.239	12.27
1.014	0.9681	0.6702	10.76	3.895	17.63	2.244	12.36
1.015	0.9718	0.6697	10.83	3.902	17.71	2.248	12.44
1.016	0.9699	0.6741	10.91	3.91	17.79	2.25	12.53
1.017	0.9746	0.6732	10.99	3.915	17.87	2.256	12.61
1.018	0.9753	0.6773	11.07	3.922	17.95	2.26	12.69
1.019	0.9778	0.6771	11.14	3.926	18.03	2.265	12.78
1.02	0.9787	0.6804	11.22	3.933	18.11	2.267	12.86
1.021	0.9811	0.6799	11.3	3.938	18.2	2.274	12.95
1.022	0.9809	0.6842	11.38	3.945	18.28	2.275	13.04
1.023	0.9844	0.6826	11.46	3.95	18.37	2.282	13.12
1.024	0.9856	0.6881	11.54	3.957	18.45	2.286	13.21
1.025	0.9872	0.6886	11.63	3.961	18.54	2.29	13.3
1.026	0.9888	0.6916	11.71	3.968	18.62	2.294	13.39
1.027	0.9917	0.691	11.79	3.973	18.71	2.298	13.48
1.028	0.9917	0.6951	11.87	3.977	18.8	2.299	13.58
1.029	0.9958	0.695	11.96	3.983	18.88	2.305	13.67
1.03	0.9951	0.6981	12.05	3.988	18.97	2.308	13.76
1.031	0.9984	0.6975	12.13	3.993	19.05	2.313	13.85
1.032	0.9978	0.7023	12.22	3.999	19.13	2.315	13.95
1.033	1.003	0.7014	12.31	4.004	19.22	2.322	14.05
1.034	1.003	0.7044	12.4	4.008	19.31	2.324	14.14
1.035	1.006	0.7051	12.49	4.013	19.4	2.328	14.24
1.036	1.006	0.7084	12.58	4.019	19.49	2.332	14.34
1.037	1.01	0.7085	12.66	4.024	19.58	2.336	14.44
1.038	1.01	0.7132	12.76	4.029	19.68	2.338	14.54
1.039	1.012	0.712	12.85	4.033	19.77	2.345	14.64
1.04	1.014	0.7152	12.94	4.037	19.86	2.347	14.74
1.041	1.017	0.7155	13.03	4.043	19.96	2.351	14.85
1.042	1.016	0.7182	13.12	4.049	20.05	2.354	14.95
1.043	1.021	0.7196	13.21	4.052	20.15	2.36	15.06
1.044	1.022	0.724	13.31	4.056	20.24	2.363	15.16
1.045	1.024	0.7226	13.4	4.061	20.34	2.367	15.27
1.046	1.025	0.7269	13.5	4.065	20.44	2.369	15.38
1.047	1.028	0.7254	13.59	4.07	20.53	2.374	15.48
1.048	1.028	0.7291	13.69	4.075	20.63	2.378	15.59
1.049	1.032	0.7292	13.79	4.079	20.73	2.383	15.7
1.05	1.033	0.7326	13.89	4.083	20.83	2.384	15.81
1.051	1.036	0.7331	13.99	4.088	20.93	2.391	15.93
1.052	1.037	0.7375	14.09	4.092	21.03	2.392	16.04
1.053	1.039	0.7369	14.19	4.095	21.13	2.397	16.15
1.054	1.04	0.7405	14.29	4.1	21.23	2.4	16.27
1.055	1.044	0.7409	14.39	4.105	21.33	2.404	16.38
1.056	1.044	0.7436	14.5	4.108	21.43	2.408	16.5
1.057	1.048	0.7442	14.6	4.112	21.54	2.412	16.62
1.058	1.049	0.7479	14.71	4.117	21.64	2.415	16.74
1.059	1.052	0.7479	14.82	4.12	21.75	2.418	16.86
1.06	1.053	0.7512	14.92	4.126	21.85	2.422	16.97
1.061	1.057	0.7512	15.03	4.128	21.96	2.426	17.09
1.062	1.056	0.7552	15.14	4.134	22.07	2.429	17.22
1.063	1.062	0.7558	15.25	4.136	22.17	2.433	17.34
1.064	1.062	0.76	15.36	4.141	22.28	2.435	17.46
1.065	1.065	0.7595	15.47	4.146	22.4	2.441	17.59
1.066	1.066	0.762	15.57	4.149	22.5	2.444	17.72
1.067	1.07	0.7628	15.69	4.152	22.62	2.448	17.85
1.068	1.071	0.7667	15.8	4.156	22.73	2.449	17.97
1.069	1.074	0.7659	15.91	4.16	22.84	2.455	18.1
1.07	1.075	0.7704	16.03	4.164	22.96	2.455	18.24
1.071	1.078	0.7702	16.14	4.167	23.07	2.461	18.37
1.072	1.08	0.773	16.26	4.17	23.19	2.464	18.5
1.073	1.082	0.7737	16.37	4.174	23.3	2.469	18.64
1.074	1.084	0.7767	16.49	4.177	23.42	2.471	18.78
1.075	1.085	0.777	16.6	4.181	23.53	2.475	18.92
1.076	1.09	0.7823	16.72	4.184	23.65	2.477	19.04
1.077	1.092	0.781	16.84	4.187	23.77	2.482	19.18
1.078	1.094	0.7855	16.96	4.191	23.89	2.485	19.32
1.079	1.098	0.7851	17.07	4.194	24.01	2.488	19.46
1.08	1.098	0.7879	17.2	4.196	24.13	2.491	19.61
1.081	1.103	0.7894	17.32	4.201	24.25	2.494	19.75
1.082	1.104	0.7925	17.44	4.204	24.37	2.497	19.9
1.083	1.107	0.7922	17.56	4.206	24.49	2.502	20.05
1.084	1.108	0.7958	17.69	4.21	24.62	2.504	20.2
1.085	1.111	0.7954	17.81	4.213	24.74	2.507	20.35
1.086	1.113	0.7997	17.94	4.215	24.86	2.511	20.5
1.087	1.116	0.8007	18.06	4.219	24.98	2.515	20.65
1.088	1.117	0.8045	18.19	4.222	25.11	2.517	20.81
1.089	1.122	0.8035	18.32	4.225	25.23	2.521	20.96
1.09	1.122	0.8072	18.45	4.228	25.36	2.523	21.11
1.091	1.126	0.8073	18.58	4.23	25.49	2.526	21.27
1.092	1.128	0.8107	18.71	4.234	25.62	2.529	21.43
1.093	1.132	0.8107	18.85	4.235	25.75	2.533	21.59
1.094	1.133	0.814	18.97	4.24	25.88	2.536	21.75
1.095	1.137	0.8143	19.09	4.242	26.01	2.539	21.92
1.096	1.138	0.8185	19.23	4.244	26.14	2.541	22.08
1.097	1.142	0.8185	19.36	4.247	26.28	2.545	22.25
1.098	1.143	0.8216	19.5	4.249	26.41	2.547	22.42
1.099	1.147	0.8222	19.63	4.252	26.55	2.552	22.59
1.1	1.149	0.8254	19.77	4.256	26.68	2.553	22.76
1.101	1.152	0.8244	19.91	4.257	26.82	2.559	22.94
1.102	1.154	0.8293	20.05	4.261	26.95	2.559	23.11
1.103	1.158	0.8286	20.19	4.262	27.09	2.565	23.29
1.104	1.159	0.8329	20.33	4.266	27.22	2.565	23.46
1.105	1.163	0.8331	20.47	4.268	27.37	2.57	23.64
1.106	1.164	0.8355	20.61	4.269	27.5	2.571	23.82
1.107	1.168	0.8373	20.75	4.273	27.64	2.577	24
1.108	1.17	0.8421	20.9	4.276	27.79	2.578	24.19
1.109	1.173	0.8404	21.04	4.278	27.93	2.583	24.37
1.11	1.176	0.8442	21.18	4.281	28.07	2.584	24.56
1.111	1.18	0.844	21.33	4.283	28.22	2.588	24.75
1.112	1.181	0.848	21.47	4.285	28.36	2.59	24.93
1.113	1.185	0.849	21.62	4.288	28.51	2.595	25.12
1.114	1.186	0.8523	21.77	4.29	28.65	2.595	25.31
1.115	1.19	0.8524	21.92	4.293	28.8	2.599	25.5
1.116	1.191	0.8563	22.07	4.297	28.95	2.602	25.7
1.117	1.195	0.8551	22.22	4.299	29.09	2.607	25.9
1.118	1.197	0.8605	22.37	4.3	29.24	2.608	26.09
1.119	1.201	0.8598	22.53	4.303	29.4	2.612	26.29
1.12	1.203	0.8639	22.68	4.306	29.55	2.613	26.5
1.121	1.206	0.865	22.84	4.308	29.7	2.619	26.7
1.122	1.207	0.8673	23	4.311	29.86	2.62	26.9
1.123	1.211	0.8673	23.16	4.313	30.01	2.624	27.11
1.124	1.213	0.8712	23.31	4.315	30.17	2.627	27.32
1.125	1.217	0.8705	23.47	4.316	30.33	2.631	27.52
1.126	1.219	0.875	23.63	4.321	30.49	2.632	27.74
1.127	1.223	0.8757	23.79	4.323	30.65	2.638	27.95
1.128	1.225	0.8794	23.95	4.325	30.81	2.638	28.17
1.129	1.229	0.8796	24.12	4.326	30.97	2.644	28.38
1.13	1.23	0.8832	24.28	4.33	31.13	2.644	28.6
1.131	1.233	0.883	24.44	4.331	31.29	2.648	28.81
1.132	1.234	0.8882	24.61	4.335	31.45	2.65	29.03
1.133	1.239	0.8868	24.77	4.337	31.62	2.655	29.26
1.134	1.241	0.891	24.93	4.34	31.79	2.656	29.48
1.135	1.244	0.8914	25.1	4.341	31.95	2.661	29.71
1.136	1.246	0.8942	25.27	4.344	32.12	2.662	29.94
1.137	1.25	0.8946	25.43	4.345	32.28	2.667	30.17
1.138	1.252	0.8993	25.6	4.349	32.45	2.669	30.4
1.139	1.256	0.8988	25.77	4.35	32.62	2.672	30.63
1.14	1.257	0.9026	25.94	4.354	32.79	2.675	30.87
1.141	1.261	0.9037	26.12	4.355	32.96	2.678	31.11
1.142	1.263	0.9077	26.29	4.358	33.13	2.68	31.35
1.143	1.267	0.9082	26.46	4.36	33.3	2.685	31.59
1.144	1.268	0.9111	26.64	4.362	33.47	2.686	31.83
1.145	1.273	0.9115	26.81	4.365	33.65	2.69	32.07
1.146	1.274	0.9163	26.98	4.367	33.82	2.693	32.32
1.147	1.278	0.9156	27.16	4.367	34	2.697	32.56
1.148	1.28	0.9197	27.34	4.371	34.18	2.698	32.8
1.149	1.283	0.9185	27.52	4.373	34.36	2.702	33.05
1.15	1.286	0.9227	27.69	4.375	34.54	2.703	33.31
1.151	1.29	0.9238	27.88	4.376	34.71	2.709	33.56
1.152	1.291	0.9266	28.06	4.38	34.88	2.711	33.81
1.153	1.296	0.9275	28.24	4.381	35.07	2.716	34.07
1.154	1.297	0.9308	28.42	4.385	35.25	2.716	34.32
1.155	1.301	0.931	28.61	4.386	35.44	2.721	34.58
1.156	1.304	0.935	28.79	4.388	35.62	2.722	34.83
1.157	1.308	0.9353	28.97	4.39	35.81	2.726	35.09
1.158	1.309	0.9399	29.15	4.393	35.99	2.729	35.36
1.159	1.315	0.9405	29.34	4.397	36.18	2.733	35.62
1.16	1.316	0.9437	29.53	4.398	36.37	2.733	35.89
1.161	1.321	0.9444	29.72	4.4	36.56	2.738	36.16
1.162	1.323	0.9477	29.91	4.401	36.75	2.74	36.43
1.163	1.328	0.9478	30.1	4.404	36.94	2.745	36.69
1.164	1.329	0.9523	30.29	4.406	37.13	2.746	36.97
1.165	1.334	0.9517	30.49	4.409	37.33	2.749	37.24
1.166	1.335	0.9555	30.68	4.411	37.52	2.753	37.51
1.167	1.339	0.9564	30.88	4.413	37.72	2.757	37.79
1.168	1.342	0.9596	31.07	4.415	37.92	2.758	38.07
1.169	1.346	0.9618	31.27	4.416	38.11	2.763	38.35
1.17	1.349	0.9643	31.46	4.42	38.31	2.765	38.64
1.171	1.352	0.964	31.66	4.422	38.51	2.769	38.93
1.172	1.354	0.9688	31.86	4.424	38.72	2.772	39.21
1.173	1.359	0.9698	32.06	4.426	38.92	2.773	39.5
1.174	1.362	0.9732	32.26	4.43	39.13	2.776	39.79
1.175	1.367	0.9733	32.45	4.431	39.33	2.781	40.08
1.176	1.368	0.977	32.65	4.433	39.54	2.781	40.36
1.177	1.373	0.9774	32.85	4.435	39.74	2.786	40.65
1.178	1.375	0.9824	33.05	4.438	39.95	2.788	40.94
1.179	1.38	0.9822	33.26	4.439	40.16	2.793	41.24
1.18	1.384	0.9864	33.46	4.444	40.37	2.794	41.54
1.181	1.387	0.9862	33.66	4.445	40.57	2.799	41.83
1.182	1.39	0.9901	33.86	4.447	40.78	2.8	42.13
1.183	1.395	0.9913	34.07	4.449	40.99	2.805	42.43
1.184	1.397	0.9953	34.28	4.45	41.21	2.805	42.73
1.185	1.403	0.9949	34.49	4.453	41.42	2.81	43.03
1.186	1.405	0.9995	34.69	4.455	41.64	2.812	43.33
1.187	1.41	1	34.89	4.457	41.85	2.815	43.64
1.188	1.412	1.005	35.09	4.46	42.06	2.818	43.94
1.189	1.418	1.003	35.31	4.462	42.28	2.823	44.25
1.19	1.419	1.008	35.52	4.466	42.5	2.825	44.56
1.191	1.427	1.01	35.73	4.468	42.72	2.829	44.86
1.192	1.428	1.013	35.94	4.469	42.94	2.831	45.17
1.193	1.434	1.013	36.15	4.471	43.16	2.835	45.48
1.194	1.435	1.018	36.36	4.473	43.38	2.836	45.79
1.195	1.442	1.017	36.58	4.474	43.61	2.841	46.11
1.196	1.446	1.022	36.78	4.479	43.83	2.843	46.43
1.197	1.45	1.022	37	4.48	44.06	2.847	46.75
1.198	1.454	1.026	37.21	4.483	44.29	2.85	47.06
1.199	1.46	1.027	37.43	4.485	44.51	2.855	47.38
1.2	1.462	1.031	37.64	4.487	44.73	2.856	47.7
1.201	1.467	1.031	37.86	4.49	44.96	2.86	48.02
1.202	1.471	1.037	38.08	4.491	45.19	2.863	48.34
1.203	1.478	1.037	38.3	4.494	45.43	2.867	48.66
1.204	1.48	1.041	38.52	4.496	45.66	2.869	48.98
1.205	1.485	1.041	38.74	4.496	45.89	2.872	49.3
1.206	1.488	1.045	38.96	4.501	46.12	2.875	49.62
1.207	1.494	1.045	39.18	4.503	46.36	2.881	49.95
1.208	1.497	1.049	39.4	4.504	46.6	2.883	50.28
1.209	1.503	1.051	39.62	4.507	46.84	2.887	50.59
1.21	1.506	1.055	39.84	4.51	47.07	2.889	50.91
1.211	1.511	1.055	40.06	4.511	47.31	2.894	51.24
1.212	1.516	1.06	40.29	4.515	47.55	2.896	51.57
1.213	1.521	1.06	40.51	4.516	47.79	2.9	51.9
1.214	1.524	1.065	40.72	4.518	48.03	2.903	52.23
1.215	1.53	1.065	40.94	4.521	48.28	2.909	52.55
1.216	1.533	1.069	41.17	4.523	48.51	2.91	52.88
1.217	1.539	1.071	41.39	4.526	48.75	2.915	53.21
1.218	1.543	1.074	41.62	4.527	49	2.917	53.55
1.219	1.549	1.075	41.84	4.53	49.24	2.922	53.88
1.22	1.552	1.08	42.06	4.533	49.49	2.923	54.21
1.221	1.559	1.079	42.29	4.535	49.74	2.927	54.55
1.222	1.562	1.086	42.51	4.537	49.98	2.931	54.89
1.223	1.568	1.085	42.74	4.539	50.24	2.936	55.22
1.224	1.572	1.088	42.96	4.541	50.48	2.938	55.56
1.225	1.578	1.09	43.19	4.544	50.72	2.944	55.89
1.226	1.582	1.094	43.41	4.548	50.97	2.946	56.23
1.227	1.586	1.093	43.64	4.548	51.22	2.95	56.55
1.228	1.593	1.099	43.86	4.553	51.47	2.953	56.89
1.229	1.6	1.1	44.1	4.557	51.73	2.96	57.24
1.23	1.603	1.106	44.33	4.558	51.99	2.96	57.58
1.231	1.608	1.105	44.55	4.56	52.24	2.965	57.91
1.232	1.612	1.11	44.77	4.563	52.49	2.967	58.25
1.233	1.619	1.11	45.01	4.566	52.74	2.972	58.58
1.234	1.621	1.114	45.23	4.567	53	2.973	58.92
1.235	1.627	1.115	45.46	4.569	53.26	2.979	59.25
1.236	1.633	1.119	45.69	4.573	53.51	2.983	59.59
1.237	1.638	1.12	45.92	4.575	53.77	2.987	59.93
1.238	1.642	1.124	46.14	4.579	54.03	2.988	60.26
1.239	1.648	1.124	46.37	4.58	54.29	2.994	60.59
1.24	1.652	1.13	46.6	4.582	54.56	2.995	60.93
1.241	1.657	1.129	46.83	4.585	54.82	3.002	61.27
1.242	1.662	1.135	47.06	4.589	55.08	3.003	61.61
1.243	1.668	1.134	47.29	4.59	55.34	3.009	61.95
1.244	1.672	1.14	47.51	4.594	55.6	3.011	62.29
1.245	1.677	1.139	47.74	4.596	55.86	3.015	62.62
1.246	1.681	1.144	47.97	4.598	56.13	3.019	62.96
1.247	1.687	1.146	48.2	4.601	56.38	3.023	63.3
1.248	1.691	1.148	48.42	4.603	56.64	3.025	63.63
1.249	1.698	1.151	48.64	4.606	56.91	3.031	63.97
1.25	1.701	1.154	48.87	4.609	57.17	3.032	64.3
1.251	1.706	1.155	49.1	4.612	57.44	3.038	64.63
1.252	1.711	1.16	49.32	4.615	57.7	3.04	64.97
1.253	1.716	1.161	49.55	4.616	57.97	3.044	65.3
1.254	1.721	1.165	49.77	4.619	58.23	3.047	65.63
1.255	1.726	1.165	50	4.622	58.5	3.052	65.97
1.256	1.729	1.169	50.23	4.625	58.76	3.053	66.29
1.257	1.736	1.17	50.45	4.627	59.03	3.059	66.61
1.258	1.739	1.174	50.66	4.629	59.29	3.061	66.94
1.259	1.744	1.176	50.89	4.632	59.56	3.068	67.28
1.26	1.748	1.18	51.11	4.637	59.83	3.07	67.61
1.261	1.752	1.181	51.34	4.639	60.1	3.074	67.94
1.262	1.757	1.184	51.56	4.64	60.36	3.076	68.26
1.263	1.762	1.185	51.79	4.644	60.63	3.081	68.59
1.264	1.765	1.189	52.01	4.647	60.9	3.083	68.91
1.265	1.771	1.19	52.23	4.649	61.17	3.089	69.24
1.266	1.775	1.194	52.45	4.651	61.44	3.091	69.57
1.267	1.78	1.196	52.67	4.653	61.7	3.096	69.89
1.268	1.782	1.2	52.89	4.656	61.98	3.1	70.22
1.269	1.787	1.2	53.11	4.66	62.25	3.104	70.55
1.27	1.791	1.205	53.33	4.663	62.52	3.106	70.87
1.271	1.797	1.205	53.55	4.666	62.79	3.112	71.19
1.272	1.8	1.209	53.77	4.668	63.06	3.114	71.51
1.273	1.805	1.21	53.99	4.67	63.33	3.12	71.83
1.274	1.807	1.214	54.21	4.673	63.6	3.122	72.15
1.275	1.814	1.215	54.43	4.675	63.87	3.128	72.46
1.276	1.817	1.22	54.65	4.679	64.13	3.13	72.78
1.277	1.822	1.22	54.87	4.681	64.4	3.135	73.09
1.278	1.825	1.224	55.09	4.684	64.67	3.139	73.41
1.279	1.831	1.224	55.3	4.686	64.94	3.143	73.72
1.28	1.833	1.229	55.51	4.689	65.21	3.145	74.03
1.281	1.839	1.23	55.73	4.692	65.47	3.152	74.34
1.282	1.842	1.235	55.95	4.695	65.74	3.156	74.65
1.283	1.847	1.236	56.16	4.697	66.01	3.161	74.96
1.284	1.85	1.24	56.37	4.7	66.27	3.163	75.26
1.285	1.855	1.241	56.58	4.703	66.53	3.168	75.57
1.286	1.859	1.244	56.79	4.706	66.8	3.171	75.88
1.287	1.866	1.245	57	4.708	67.07	3.178	76.17
1.288	1.866	1.251	57.21	4.711	67.34	3.178	76.47
1.289	1.872	1.251	57.42	4.713	67.6	3.185	76.77
1.29	1.876	1.255	57.63	4.715	67.87	3.186	77.07
1.291	1.881	1.257	57.83	4.718	68.13	3.194	77.37
1.292	1.883	1.261	58.04	4.722	68.39	3.196	77.66
1.293	1.888	1.261	58.25	4.723	68.66	3.201	77.96
1.294	1.893	1.267	58.45	4.727	68.92	3.204	78.26
1.295	1.897	1.267	58.65	4.73	69.19	3.211	78.54
1.296	1.9	1.271	58.86	4.731	69.45	3.212	78.83
1.297	1.905	1.273	59.06	4.733	69.72	3.217	79.12
1.298	1.908	1.277	59.26	4.737	69.98	3.22	79.41
1.299	1.913	1.279	59.46	4.739	70.25	3.225	79.69
1.3	1.916	1.283	59.66	4.742	70.51	3.228	79.97
1.301	1.921	1.283	59.86	4.744	70.77	3.233	80.24
1.302	1.924	1.29	60.06	4.747	71.03	3.235	80.52
1.303	1.929	1.29	60.26	4.749	71.29	3.242	80.8
1.304	1.931	1.294	60.44	4.752	71.56	3.244	81.07
1.305	1.935	1.297	60.64	4.754	71.82	3.249	81.35
1.306	1.939	1.3	60.83	4.757	72.07	3.251	81.62
1.307	1.944	1.302	61.03	4.76	72.33	3.257	81.88
1.308	1.948	1.309	61.22	4.763	72.58	3.26	82.13
1.309	1.951	1.307	61.41	4.765	72.83	3.264	82.39
1.31	1.953	1.313	61.6	4.768	73.09	3.267	82.66
1.311	1.96	1.315	61.79	4.77	73.34	3.273	82.92
1.312	1.962	1.32	61.98	4.773	73.6	3.276	83.18
1.313	1.967	1.321	62.17	4.775	73.85	3.281	83.43
1.314	1.97	1.326	62.36	4.779	74.1	3.284	83.69
1.315	1.975	1.327	62.55	4.781	74.35	3.288	83.93
1.316	1.977	1.331	62.73	4.784	74.6	3.292	84.18
1.317	1.982	1.332	62.92	4.785	74.85	3.295	84.42
1.318	1.985	1.338	63.1	4.787	75.1	3.298	84.67
1.319	1.99	1.34	63.28	4.791	75.35	3.304	84.91
1.32	1.993	1.345	63.46	4.793	75.6	3.307	85.15
1.321	1.997	1.346	63.64	4.796	75.84	3.312	85.38
1.322	1.998	1.351	63.81	4.798	76.08	3.313	85.61
1.323	2.003	1.351	63.99	4.799	76.32	3.32	85.85
1.324	2.006	1.358	64.16	4.803	76.56	3.323	86.08
1.325	2.011	1.358	64.33	4.804	76.8	3.329	86.31
1.326	2.013	1.365	64.5	4.809	77.05	3.332	86.53
1.327	2.018	1.365	64.68	4.81	77.28	3.336	86.75
1.328	2.02	1.37	64.85	4.812	77.52	3.34	86.97
1.329	2.025	1.372	65.02	4.815	77.76	3.346	87.18
1.33	2.025	1.377	65.18	4.819	78	3.349	87.4
1.331	2.031	1.377	65.35	4.821	78.23	3.355	87.61
1.332	2.034	1.384	65.52	4.825	78.47	3.36	87.81
1.333	2.037	1.384	65.69	4.827	78.7	3.364	88.01
1.334	2.04	1.39	65.85	4.829	78.93	3.369	88.21
1.335	2.043	1.391	66.01	4.832	79.16	3.373	88.41
1.336	2.045	1.396	66.17	4.832	79.39	3.377	88.6
1.337	2.05	1.399	66.32	4.836	79.61	3.383	88.8
1.338	2.052	1.403	66.47	4.839	79.84	3.387	88.99
1.339	2.058	1.405	66.63	4.841	80.05	3.394	89.17
1.34	2.058	1.411	66.78	4.843	80.28	3.397	89.35
1.341	2.062	1.412	66.94	4.846	80.5	3.402	89.53
1.342	2.064	1.417	67.09	4.848	80.72	3.405	89.71
1.343	2.068	1.419	67.24	4.852	80.93	3.412	89.88
1.344	2.069	1.424	67.39	4.853	81.15	3.415	90.05
1.345	2.074	1.426	67.54	4.856	81.36	3.422	90.21
1.346	2.076	1.432	67.69	4.859	81.58	3.425	90.38
1.347	2.079	1.433	67.84	4.861	81.79	3.431	90.54
1.348	2.081	1.438	67.98	4.864	81.98	3.434	90.69
1.349	2.084	1.439	68.12	4.865	82.19	3.44	90.85
1.35	2.086	1.446	68.26	4.868	82.4	3.444	91
1.351	2.09	1.447	68.4	4.872	82.6	3.449	91.14
1.352	2.091	1.452	68.54	4.874	82.81	3.452	91.29
1.353	2.096	1.453	68.68	4.876	83.01	3.459	91.43
1.354	2.096	1.46	68.82	4.878	83.2	3.462	91.56
1.355	2.1	1.461	68.96	4.881	83.41	3.471	91.69
1.356	2.102	1.467	69.08	4.884	83.6	3.473	91.82
1.357	2.104	1.469	69.22	4.885	83.79	3.479	91.94
1.358	2.106	1.475	69.35	4.888	83.98	3.483	92.06
1.359	2.11	1.476	69.49	4.891	84.17	3.489	92.18
1.36	2.111	1.482	69.61	4.894	84.36	3.493	92.29
1.361	2.114	1.482	69.74	4.896	84.55	3.499	92.4
1.362	2.117	1.489	69.86	4.898	84.73	3.502	92.51
1.363	2.119	1.491	69.99	4.9	84.92	3.509	92.61
1.364	2.121	1.497	70.12	4.903	85.1	3.513	92.71
1.365	2.123	1.497	70.24	4.905	85.28	3.519	92.81
1.366	2.124	1.503	70.36	4.909	85.45	3.523	92.9
1.367	2.127	1.505	70.49	4.911	85.63	3.529	92.99
1.368	2.128	1.51	70.6	4.913	85.8	3.531	93.07
1.369	2.131	1.512	70.72	4.915	85.98	3.538	93.15
1.37	2.132	1.517	70.83	4.919	86.15	3.543	93.23
1.371	2.136	1.518	70.95	4.921	86.31	3.549	93.3
1.372	2.138	1.526	71.06	4.923	86.48	3.553	93.37
1.373	2.139	1.526	71.17	4.925	86.64	3.559	93.43
1.374	2.141	1.531	71.28	4.929	86.8	3.562	93.49
1.375	2.144	1.535	71.39	4.93	86.96	3.568	93.55
1.376	2.144	1.539	71.5	4.933	87.12	3.572	93.6
1.377	2.148	1.54	71.6	4.935	87.28	3.579	93.65
1.378	2.147	1.546	71.71	4.937	87.43	3.581	93.7
1.379	2.15	1.548	71.81	4.94	87.58	3.589	93.74
1.38	2.151	1.554	71.91	4.943	87.72	3.592	93.78
1.381	2.154	1.556	72.01	4.945	87.86	3.598	93.81
1.382	2.155	1.562	72.11	4.948	88.01	3.603	93.84
1.383	2.158	1.565	72.2	4.95	88.15	3.61	93.86
1.384	2.158	1.57	72.3	4.951	88.28	3.612	93.88
1.385	2.16	1.572	72.4	4.956	88.43	3.62	93.9
1.386	2.161	1.577	72.48	4.957	88.56	3.623	93.91
1.387	2.164	1.579	72.58	4.959	88.69	3.631	93.91
1.388	2.166	1.586	72.67	4.963	88.82	3.634	93.92
1.389	2.168	1.585	72.76	4.965	88.95	3.641	93.92
1.39	2.169	1.592	72.85	4.969	89.07	3.645	93.92
1.391	2.173	1.594	72.94	4.97	89.2	3.651	93.91
1.392	2.171	1.599	73.02	4.971	89.31	3.654	93.89
1.393	2.175	1.602	73.11	4.974	89.44	3.662	93.88
1.394	2.175	1.608	73.19	4.976	89.55	3.666	93.85
1.395	2.177	1.609	73.27	4.979	89.67	3.672	93.83
1.396	2.179	1.615	73.35	4.982	89.77	3.677	93.8
1.397	2.181	1.616	73.44	4.984	89.88	3.683	93.77
1.398	2.182	1.622	73.51	4.987	89.98	3.687	93.73
1.399	2.184	1.623	73.59	4.989	90.08	3.694	93.68
1.4	2.186	1.629	73.66	4.992	90.18	3.697	93.64
1.401	2.188	1.632	73.74	4.994	90.29	3.705	93.59
1.402	2.189	1.637	73.81	4.997	90.38	3.707	93.54
1.403	2.192	1.64	73.89	4.998	90.48	3.714	93.48
1.404	2.192	1.644	73.95	5.001	90.57	3.717	93.42
1.405	2.193	1.647	74.03	5.003	90.65	3.724	93.35
1.406	2.195	1.652	74.09	5.005	90.74	3.728	93.29
1.407	2.198	1.653	74.15	5.008	90.83	3.735	93.21
1.408	2.2	1.659	74.22	5.011	90.9	3.738	93.14
1.409	2.202	1.661	74.29	5.012	90.99	3.745	93.06
1.41	2.204	1.667	74.35	5.016	91.06	3.748	92.98
1.411	2.205	1.668	74.41	5.017	91.13	3.755	92.89
1.412	2.206	1.675	74.47	5.02	91.21	3.759	92.8
1.413	2.209	1.674	74.54	5.023	91.27	3.765	92.71
1.414	2.21	1.683	74.59	5.025	91.34	3.77	92.61
1.415	2.213	1.682	74.65	5.026	91.4	3.776	92.51
1.416	2.214	1.689	74.7	5.029	91.47	3.78	92.4
1.417	2.216	1.69	74.77	5.032	91.52	3.786	92.3
1.418	2.217	1.696	74.82	5.034	91.58	3.79	92.18
1.419	2.22	1.699	74.87	5.036	91.63	3.798	92.07
1.42	2.221	1.704	74.92	5.04	91.68	3.802	91.96
1.421	2.224	1.704	74.97	5.042	91.73	3.809	91.83
1.422	2.224	1.712	75.03	5.043	91.77	3.812	91.72
1.423	2.229	1.713	75.08	5.047	91.81	3.82	91.59
1.424	2.229	1.718	75.12	5.048	91.85	3.823	91.46
1.425	2.231	1.718	75.17	5.051	91.89	3.83	91.33
1.426	2.233	1.724	75.21	5.054	91.93	3.833	91.19
1.427	2.235	1.726	75.26	5.056	91.96	3.842	91.06
1.428	2.236	1.732	75.31	5.059	91.99	3.845	90.92
1.429	2.24	1.733	75.35	5.061	92.02	3.851	90.77
1.43	2.242	1.739	75.39	5.063	92.04	3.855	90.63
1.431	2.244	1.74	75.43	5.066	92.06	3.863	90.48
1.432	2.244	1.746	75.47	5.068	92.08	3.866	90.33
1.433	2.247	1.748	75.52	5.071	92.1	3.874	90.18
1.434	2.251	1.752	75.55	5.074	92.12	3.877	90.03
1.435	2.253	1.755	75.59	5.077	92.14	3.885	89.87
1.436	2.253	1.76	75.63	5.08	92.15	3.89	89.72
1.437	2.256	1.761	75.66	5.081	92.15	3.895	89.56
1.438	2.259	1.766	75.7	5.084	92.16	3.9	89.39
1.439	2.261	1.768	75.73	5.087	92.16	3.906	89.23
1.44	2.263	1.773	75.76	5.09	92.17	3.91	89.06
1.441	2.266	1.775	75.8	5.092	92.17	3.917	88.89
1.442	2.268	1.78	75.83	5.094	92.16	3.919	88.72
1.443	2.271	1.781	75.86	5.098	92.15	3.928	88.55
1.444	2.272	1.785	75.89	5.1	92.14	3.932	88.38
1.445	2.275	1.787	75.92	5.103	92.13	3.939	88.2
1.446	2.278	1.793	75.94	5.105	92.12	3.942	88.03
1.447	2.28	1.794	75.97	5.109	92.11	3.949	87.86
1.448	2.281	1.799	75.99	5.111	92.09	3.953	87.68
1.449	2.285	1.8	76.02	5.113	92.07	3.958	87.5
1.45	2.286	1.806	76.04	5.116	92.04	3.964	87.32
1.451	2.289	1.805	76.07	5.119	92.02	3.97	87.14
1.452	2.292	1.813	76.09	5.121	92	3.973	86.96
1.453	2.295	1.814	76.11	5.124	91.97	3.98	86.78
1.454	2.295	1.818	76.13	5.127	91.94	3.983	86.6
1.455	2.3	1.82	76.15	5.13	91.91	3.992	86.41
1.456	2.301	1.825	76.17	5.131	91.87	3.994	86.23
1.457	2.304	1.827	76.19	5.134	91.84	4.001	86.04
1.458	2.307	1.831	76.21	5.137	91.8	4.004	85.85
1.459	2.311	1.833	76.23	5.139	91.76	4.011	85.66
1.46	2.313	1.838	76.24	5.142	91.71	4.015	85.48
1.461	2.314	1.839	76.26	5.145	91.67	4.022	85.29
1.462	2.316	1.845	76.28	5.147	91.63	4.027	85.1
1.463	2.32	1.844	76.29	5.15	91.58	4.033	84.92
1.464	2.323	1.85	76.31	5.153	91.53	4.036	84.73
1.465	2.325	1.852	76.32	5.155	91.47	4.043	84.54
1.466	2.328	1.856	76.33	5.159	91.42	4.047	84.36
1.467	2.333	1.858	76.35	5.161	91.37	4.054	84.17
1.468	2.333	1.862	76.36	5.163	91.31	4.059	83.98
1.469	2.336	1.862	76.37	5.166	91.25	4.065	83.8
1.47	2.34	1.868	76.38	5.169	91.18	4.07	83.61
1.471	2.342	1.869	76.39	5.17	91.12	4.077	83.42
1.472	2.346	1.874	76.4	5.173	91.06	4.082	83.24
1.473	2.349	1.876	76.41	5.176	90.99	4.087	83.05
1.474	2.352	1.88	76.42	5.179	90.92	4.09	82.87
1.475	2.353	1.881	76.43	5.181	90.85	4.099	82.68
1.476	2.357	1.887	76.43	5.184	90.78	4.102	82.49
1.477	2.361	1.886	76.44	5.186	90.71	4.109	82.31
1.478	2.363	1.891	76.45	5.19	90.63	4.113	82.12
1.479	2.367	1.892	76.45	5.192	90.56	4.121	81.95
1.48	2.369	1.898	76.46	5.195	90.49	4.125	81.77
1.481	2.372	1.898	76.46	5.198	90.41	4.133	81.59
1.482	2.376	1.902	76.46	5.199	90.33	4.136	81.41
1.483	2.379	1.903	76.47	5.202	90.25	4.144	81.22
1.484	2.381	1.909	76.47	5.205	90.16	4.147	81.04
1.485	2.384	1.908	76.47	5.208	90.08	4.154	80.86
1.486	2.387	1.913	76.48	5.211	90	4.158	80.68
1.487	2.392	1.915	76.48	5.212	89.91	4.167	80.5
1.488	2.395	1.919	76.48	5.215	89.83	4.17	80.32
1.489	2.398	1.92	76.48	5.218	89.74	4.177	80.14
1.49	2.4	1.924	76.48	5.221	89.66	4.181	79.97
1.491	2.404	1.924	76.48	5.223	89.57	4.188	79.79
1.492	2.407	1.931	76.48	5.226	89.48	4.192	79.62
1.493	2.41	1.929	76.48	5.227	89.38	4.199	79.44
1.494	2.414	1.934	76.47	5.231	89.29	4.203	79.27
1.495	2.418	1.936	76.47	5.234	89.2	4.21	79.09
1.496	2.42	1.938	76.47	5.236	89.1	4.214	78.92
1.497	2.424	1.941	76.47	5.239	89.01	4.221	78.75
1.498	2.427	1.944	76.46	5.242	88.91	4.224	78.58
1.499	2.43	1.945	76.46	5.244	88.81	4.232	78.41
1.5	2.434	1.951	76.45	5.248	88.72	4.235	78.24
1.501	2.437	1.95	76.45	5.25	88.62	4.241	78.07
1.502	2.438	1.955	76.44	5.252	88.52	4.246	77.9
1.503	2.444	1.956	76.44	5.256	88.42	4.253	77.73
1.504	2.447	1.96	76.43	5.259	88.32	4.256	77.56
1.505	2.451	1.96	76.43	5.262	88.22	4.263	77.39
1.506	2.454	1.965	76.42	5.265	88.12	4.268	77.23
1.507	2.457	1.965	76.41	5.266	88.02	4.273	77.07
1.508	2.46	1.969	76.4	5.272	87.91	4.278	76.9
1.509	2.464	1.969	76.4	5.273	87.81	4.284	76.74
1.51	2.468	1.974	76.39	5.276	87.71	4.288	76.58
1.511	2.472	1.974	76.38	5.28	87.61	4.296	76.42
1.512	2.474	1.978	76.37	5.282	87.51	4.299	76.26
1.513	2.479	1.98	76.36	5.284	87.4	4.308	76.1
1.514	2.482	1.983	76.35	5.287	87.3	4.31	75.95
1.515	2.485	1.984	76.34	5.29	87.19	4.318	75.8
1.516	2.489	1.988	76.33	5.292	87.08	4.322	75.64
1.517	2.491	1.987	76.32	5.296	86.98	4.329	75.49
1.518	2.496	1.992	76.3	5.301	86.87	4.333	75.33
1.519	2.5	1.992	76.29	5.303	86.77	4.341	75.18
1.52	2.503	1.995	76.28	5.304	86.66	4.344	75.03
1.521	2.506	1.996	76.27	5.307	86.56	4.352	74.88
1.522	2.511	2	76.25	5.31	86.45	4.356	74.73
1.523	2.516	2	76.24	5.313	86.34	4.363	74.58
1.524	2.519	2.004	76.23	5.316	86.24	4.368	74.43
1.525	2.522	2.004	76.22	5.318	86.13	4.373	74.28
1.526	2.523	2.009	76.2	5.322	86.02	4.38	74.14
1.527	2.53	2.009	76.19	5.324	85.91	4.384	74
1.528	2.533	2.013	76.17	5.328	85.8	4.388	73.85
1.529	2.537	2.013	76.16	5.331	85.69	4.398	73.71
1.53	2.54	2.016	76.14	5.333	85.59	4.401	73.57
1.531	2.544	2.017	76.13	5.337	85.48	4.408	73.43
1.532	2.549	2.019	76.11	5.339	85.38	4.411	73.29
1.533	2.552	2.02	76.1	5.342	85.27	4.418	73.15
1.534	2.557	2.024	76.08	5.343	85.16	4.422	73.01
1.535	2.559	2.023	76.06	5.348	85.05	4.43	72.87
1.536	2.564	2.028	76.05	5.35	84.95	4.435	72.74
1.537	2.567	2.028	76.03	5.354	84.84	4.442	72.6
1.538	2.572	2.032	76.01	5.357	84.74	4.445	72.47
1.539	2.575	2.032	76	5.36	84.63	4.452	72.33
1.54	2.579	2.035	75.98	5.361	84.52	4.457	72.21
1.541	2.582	2.035	75.96	5.365	84.42	4.463	72.07
1.542	2.587	2.038	75.94	5.368	84.31	4.469	71.95
1.543	2.592	2.039	75.92	5.372	84.21	4.475	71.82
1.544	2.595	2.043	75.9	5.374	84.1	4.479	71.69
1.545	2.601	2.043	75.89	5.377	84	4.486	71.56
1.546	2.604	2.046	75.86	5.38	83.9	4.49	71.43
1.547	2.608	2.046	75.85	5.382	83.8	4.495	71.3
1.548	2.614	2.049	75.82	5.386	83.69	4.5	71.18
1.549	2.618	2.05	75.8	5.389	83.59	4.508	71.06
1.55	2.622	2.052	75.78	5.391	83.48	4.51	70.93
1.551	2.627	2.053	75.76	5.395	83.38	4.52	70.81
1.552	2.63	2.056	75.73	5.398	83.28	4.522	70.69
1.553	2.635	2.056	75.72	5.401	83.18	4.529	70.57
1.554	2.64	2.06	75.69	5.404	83.07	4.535	70.45
1.555	2.644	2.059	75.67	5.407	82.97	4.541	70.33
1.556	2.648	2.065	75.65	5.409	82.88	4.545	70.21
1.557	2.654	2.063	75.62	5.411	82.77	4.551	70.09
1.558	2.658	2.066	75.6	5.415	82.67	4.556	69.97
1.559	2.663	2.066	75.58	5.418	82.57	4.563	69.85
1.56	2.666	2.069	75.55	5.42	82.47	4.567	69.74
1.561	2.673	2.07	75.53	5.424	82.38	4.574	69.63
1.562	2.678	2.074	75.5	5.426	82.28	4.579	69.51
1.563	2.682	2.072	75.48	5.429	82.18	4.586	69.4
1.564	2.687	2.077	75.45	5.433	82.08	4.591	69.29
1.565	2.692	2.076	75.43	5.435	81.99	4.597	69.18
1.566	2.697	2.081	75.4	5.438	81.9	4.601	69.07
1.567	2.702	2.081	75.38	5.44	81.81	4.61	68.96
1.568	2.706	2.083	75.35	5.443	81.71	4.613	68.85
1.569	2.709	2.084	75.33	5.446	81.61	4.622	68.74
1.57	2.716	2.087	75.3	5.449	81.52	4.626	68.64
1.571	2.721	2.087	75.27	5.453	81.42	4.634	68.53
1.572	2.726	2.091	75.24	5.455	81.33	4.638	68.42
1.573	2.73	2.088	75.22	5.457	81.23	4.645	68.32
1.574	2.736	2.095	75.19	5.46	81.14	4.65	68.22
1.575	2.741	2.094	75.16	5.463	81.05	4.657	68.12
1.576	2.747	2.097	75.13	5.465	80.96	4.662	68.02
1.577	2.752	2.097	75.11	5.468	80.87	4.669	67.92
1.578	2.756	2.1	75.08	5.471	80.77	4.673	67.82
1.579	2.762	2.1	75.05	5.475	80.68	4.682	67.72
1.58	2.767	2.104	75.02	5.477	80.59	4.686	67.62
1.581	2.772	2.104	74.99	5.479	80.5	4.693	67.52
1.582	2.777	2.108	74.96	5.482	80.41	4.697	67.42
1.583	2.783	2.107	74.93	5.485	80.32	4.705	67.33
1.584	2.787	2.112	74.9	5.487	80.23	4.709	67.23
1.585	2.793	2.111	74.87	5.489	80.14	4.718	67.13
1.586	2.798	2.114	74.84	5.493	80.06	4.722	67.04
1.587	2.803	2.112	74.81	5.496	79.97	4.73	66.94
1.588	2.81	2.117	74.78	5.499	79.89	4.735	66.85
1.589	2.814	2.116	74.75	5.501	79.81	4.74	66.76
1.59	2.819	2.12	74.71	5.503	79.72	4.745	66.67
1.591	2.825	2.12	74.68	5.505	79.63	4.753	66.57
1.592	2.83	2.122	74.65	5.507	79.55	4.757	66.48
1.593	2.837	2.122	74.62	5.511	79.46	4.765	66.39
1.594	2.843	2.125	74.58	5.513	79.38	4.769	66.31
1.595	2.848	2.125	74.55	5.516	79.3	4.778	66.23
1.596	2.853	2.13	74.52	5.518	79.22	4.782	66.15
1.597	2.859	2.129	74.49	5.521	79.13	4.787	66.06
1.598	2.865	2.133	74.45	5.524	79.05	4.794	65.97
1.599	2.872	2.133	74.42	5.526	78.97	4.8	65.88
1.6	2.876	2.136	74.38	5.529	78.89	4.805	65.8
1.601	2.884	2.136	74.35	5.533	78.81	4.813	65.71
1.602	2.889	2.14	74.32	5.534	78.73	4.819	65.63
1.603	2.895	2.139	74.28	5.535	78.65	4.826	65.54
1.604	2.901	2.142	74.25	5.54	78.57	4.83	65.46
1.605	2.908	2.142	74.21	5.541	78.49	4.837	65.38
1.606	2.914	2.146	74.18	5.543	78.41	4.843	65.3
1.607	2.922	2.147	74.14	5.547	78.34	4.852	65.21
1.608	2.927	2.148	74.11	5.548	78.26	4.856	65.13
1.609	2.934	2.149	74.07	5.55	78.18	4.863	65.05
1.61	2.941	2.153	74.04	5.554	78.1	4.868	64.97
1.611	2.947	2.152	74.01	5.556	78.03	4.876	64.89
1.612	2.956	2.157	73.97	5.558	77.95	4.88	64.81
1.613	2.96	2.156	73.93	5.559	77.87	4.889	64.73
1.614	2.967	2.162	73.89	5.562	77.79	4.895	64.66
1.615	2.974	2.164	73.86	5.565	77.72	4.901	64.58
1.616	2.979	2.168	73.82	5.567	77.65	4.906	64.5
1.617	2.987	2.167	73.78	5.57	77.57	4.914	64.42
1.618	2.995	2.169	73.75	5.571	77.5	4.919	64.35
1.619	3.001	2.167	73.71	5.574	77.43	4.927	64.27
1.62	3.008	2.171	73.67	5.576	77.35	4.933	64.2
1.621	3.013	2.17	73.63	5.578	77.28	4.94	64.13
1.622	3.021	2.176	73.59	5.58	77.21	4.945	64.06
1.623	3.028	2.178	73.56	5.582	77.14	4.954	63.98
1.624	3.035	2.183	73.51	5.585	77.07	4.959	63.91
1.625	3.042	2.179	73.48	5.586	77	4.966	63.83
1.626	3.048	2.182	73.44	5.589	76.93	4.97	63.77
1.627	3.055	2.182	73.4	5.591	76.86	4.979	63.69
1.628	3.062	2.186	73.36	5.594	76.79	4.985	63.62
1.629	3.069	2.186	73.32	5.595	76.72	4.991	63.55
1.63	3.074	2.189	73.28	5.596	76.65	4.997	63.48
1.631	3.082	2.187	73.24	5.598	76.58	5.005	63.41
1.632	3.089	2.193	73.2	5.6	76.52	5.009	63.34
1.633	3.096	2.192	73.16	5.604	76.45	5.017	63.27
1.634	3.102	2.197	73.12	5.604	76.38	5.022	63.2
1.635	3.11	2.196	73.08	5.606	76.32	5.03	63.13
1.636	3.118	2.201	73.03	5.61	76.25	5.036	63.06
1.637	3.124	2.2	72.99	5.61	76.18	5.043	63
1.638	3.132	2.204	72.95	5.614	76.12	5.049	62.93
1.639	3.142	2.204	72.91	5.617	76.06	5.057	62.87
1.64	3.148	2.209	72.87	5.618	76	5.062	62.8
1.641	3.155	2.209	72.83	5.621	75.93	5.07	62.73
1.642	3.162	2.214	72.78	5.622	75.87	5.074	62.67
1.643	3.17	2.212	72.74	5.624	75.81	5.085	62.6
1.644	3.177	2.217	72.7	5.626	75.74	5.089	62.54
1.645	3.184	2.216	72.66	5.628	75.68	5.097	62.47
1.646	3.191	2.221	72.61	5.629	75.62	5.102	62.41
1.647	3.199	2.221	72.57	5.631	75.56	5.112	62.34
1.648	3.206	2.225	72.53	5.633	75.49	5.117	62.28
1.649	3.213	2.227	72.48	5.635	75.43	5.126	62.21
1.65	3.22	2.229	72.44	5.636	75.37	5.13	62.15
1.651	3.226	2.229	72.4	5.639	75.31	5.139	62.09
1.652	3.234	2.233	72.35	5.641	75.24	5.145	62.03
1.653	3.241	2.233	72.31	5.641	75.18	5.152	61.96
1.654	3.248	2.238	72.27	5.644	75.12	5.159	61.9
1.655	3.255	2.238	72.22	5.646	75.06	5.166	61.84
1.656	3.261	2.242	72.18	5.648	75	5.171	61.78
1.657	3.268	2.243	72.13	5.65	74.94	5.179	61.71
1.658	3.275	2.247	72.09	5.65	74.88	5.184	61.66
1.659	3.281	2.247	72.05	5.652	74.83	5.192	61.6
1.66	3.288	2.252	72	5.656	74.77	5.198	61.54
1.661	3.294	2.251	71.96	5.657	74.71	5.205	61.48
1.662	3.301	2.255	71.91	5.656	74.65	5.211	61.42
1.663	3.308	2.257	71.87	5.66	74.59	5.218	61.36
1.664	3.315	2.26	71.82	5.66	74.54	5.224	61.3
1.665	3.322	2.26	71.78	5.663	74.48	5.233	61.24
1.666	3.328	2.265	71.73	5.664	74.42	5.238	61.18
1.667	3.336	2.264	71.68	5.666	74.36	5.245	61.13
1.668	3.344	2.269	71.64	5.668	74.31	5.252	61.07
1.669	3.351	2.269	71.59	5.669	74.25	5.261	61.01
1.67	3.359	2.274	71.54	5.671	74.19	5.266	60.96
1.671	3.365	2.275	71.5	5.673	74.14	5.276	60.9
1.672	3.374	2.279	71.45	5.674	74.08	5.28	60.84
1.673	3.381	2.278	71.4	5.675	74.03	5.289	60.79
1.674	3.389	2.283	71.35	5.677	73.98	5.294	60.73
1.675	3.398	2.284	71.31	5.679	73.92	5.304	60.67
1.676	3.406	2.287	71.26	5.68	73.87	5.31	60.62
1.677	3.412	2.289	71.21	5.682	73.81	5.318	60.57
1.678	3.42	2.292	71.16	5.683	73.76	5.325	60.51
1.679	3.428	2.294	71.12	5.685	73.71	5.332	60.46
1.68	3.437	2.298	71.07	5.686	73.65	5.338	60.4
1.681	3.444	2.299	71.02	5.688	73.59	5.347	60.35
1.682	3.452	2.303	70.97	5.69	73.54	5.353	60.3
1.683	3.459	2.304	70.93	5.691	73.49	5.362	60.25
1.684	3.468	2.31	70.88	5.692	73.44	5.368	60.2
1.685	3.476	2.31	70.83	5.694	73.38	5.377	60.14
1.686	3.482	2.314	70.78	5.695	73.33	5.383	60.09
1.687	3.491	2.315	70.73	5.697	73.28	5.391	60.04
1.688	3.498	2.319	70.68	5.698	73.23	5.398	59.99
1.689	3.508	2.32	70.64	5.699	73.18	5.409	59.94
1.69	3.514	2.325	70.58	5.701	73.12	5.413	59.89
1.691	3.522	2.326	70.54	5.702	73.07	5.423	59.83
1.692	3.531	2.331	70.49	5.704	73.02	5.429	59.78
1.693	3.539	2.332	70.44	5.705	72.97	5.438	59.73
1.694	3.546	2.336	70.39	5.708	72.92	5.444	59.68
1.695	3.555	2.336	70.34	5.708	72.86	5.453	59.63
1.696	3.562	2.341	70.29	5.71	72.81	5.46	59.58
1.697	3.571	2.342	70.24	5.712	72.76	5.469	59.53
1.698	3.579	2.347	70.19	5.713	72.71	5.475	59.48
1.699	3.586	2.349	70.14	5.715	72.67	5.484	59.43
1.7	3.594	2.355	70.09	5.716	72.61	5.488	59.38
1.701	3.603	2.354	70.03	5.717	72.56	5.499	59.33
1.702	3.611	2.36	69.99	5.719	72.51	5.504	59.28
1.703	3.619	2.361	69.94	5.719	72.46	5.514	59.23
1.704	3.626	2.367	69.88	5.72	72.42	5.52	59.18
1.705	3.634	2.368	69.84	5.723	72.37	5.53	59.13
1.706	3.643	2.373	69.78	5.725	72.32	5.535	59.09
1.707	3.652	2.374	69.74	5.725	72.27	5.544	59.04
1.708	3.661	2.379	69.69	5.727	72.22	5.551	58.99
1.709	3.668	2.381	69.63	5.729	72.17	5.56	58.95
1.71	3.677	2.386	69.58	5.729	72.13	5.566	58.9
1.711	3.685	2.388	69.53	5.731	72.08	5.577	58.85
1.712	3.692	2.392	69.48	5.732	72.03	5.582	58.81
1.713	3.701	2.393	69.44	5.735	71.98	5.591	58.76
1.714	3.708	2.399	69.38	5.735	71.94	5.597	58.71
1.715	3.716	2.401	69.33	5.737	71.89	5.606	58.66
1.716	3.723	2.407	69.28	5.739	71.84	5.613	58.62
1.717	3.733	2.409	69.23	5.739	71.8	5.621	58.57
1.718	3.741	2.413	69.18	5.743	71.75	5.627	58.53
1.719	3.749	2.415	69.13	5.743	71.7	5.638	58.48
1.72	3.755	2.42	69.07	5.745	71.65	5.643	58.44
1.721	3.765	2.422	69.02	5.747	71.61	5.653	58.39
1.722	3.774	2.428	68.97	5.747	71.56	5.66	58.35
1.723	3.781	2.429	68.92	5.749	71.52	5.669	58.3
1.724	3.79	2.436	68.87	5.752	71.47	5.677	58.26
1.725	3.797	2.437	68.82	5.752	71.42	5.685	58.22
1.726	3.806	2.443	68.77	5.753	71.38	5.692	58.17
1.727	3.814	2.445	68.72	5.757	71.33	5.702	58.13
1.728	3.823	2.451	68.67	5.757	71.28	5.709	58.09
1.729	3.832	2.453	68.62	5.759	71.24	5.719	58.04
1.73	3.839	2.458	68.56	5.761	71.2	5.726	58
1.731	3.847	2.461	68.51	5.762	71.15	5.736	57.95
1.732	3.855	2.467	68.46	5.764	71.1	5.742	57.91
1.733	3.863	2.469	68.41	5.765	71.06	5.75	57.87
1.734	3.874	2.475	68.36	5.768	71.02	5.758	57.82
1.735	3.882	2.478	68.31	5.769	70.97	5.768	57.78
1.736	3.889	2.484	68.25	5.77	70.92	5.775	57.74
1.737	3.897	2.486	68.21	5.773	70.88	5.786	57.7
1.738	3.905	2.492	68.15	5.772	70.84	5.792	57.65
1.739	3.914	2.494	68.11	5.775	70.79	5.801	57.61
1.74	3.922	2.5	68.05	5.776	70.75	5.808	57.57
1.741	3.93	2.502	68.01	5.778	70.71	5.819	57.53
1.742	3.939	2.508	67.95	5.781	70.66	5.825	57.49
1.743	3.946	2.511	67.9	5.782	70.62	5.834	57.45
1.744	3.955	2.518	67.85	5.783	70.58	5.841	57.41
1.745	3.963	2.52	67.8	5.786	70.53	5.851	57.37
1.746	3.97	2.527	67.75	5.787	70.49	5.857	57.33
1.747	3.978	2.528	67.7	5.788	70.44	5.867	57.28
1.748	3.988	2.536	67.64	5.791	70.4	5.875	57.25
1.749	3.994	2.537	67.59	5.793	70.36	5.883	57.2
1.75	4.002	2.545	67.54	5.793	70.31	5.891	57.16
1.751	4.011	2.546	67.49	5.797	70.27	5.9	57.12
1.752	4.018	2.554	67.44	5.798	70.23	5.906	57.09
1.753	4.026	2.556	67.39	5.799	70.19	5.918	57.04
1.754	4.034	2.563	67.33	5.801	70.14	5.925	57.01
1.755	4.044	2.566	67.28	5.804	70.1	5.934	56.96
1.756	4.052	2.571	67.23	5.805	70.05	5.942	56.93
1.757	4.06	2.575	67.18	5.806	70.01	5.95	56.88
1.758	4.069	2.581	67.13	5.808	69.97	5.958	56.85
1.759	4.078	2.585	67.08	5.812	69.93	5.968	56.81
1.76	4.087	2.592	67.02	5.811	69.89	5.975	56.77
1.761	4.095	2.595	66.98	5.814	69.85	5.984	56.73
1.762	4.103	2.6	66.92	5.816	69.8	5.991	56.7
1.763	4.112	2.606	66.87	5.818	69.76	6.001	56.66
1.764	4.122	2.612	66.82	5.82	69.72	6.007	56.62
1.765	4.13	2.615	66.77	5.822	69.68	6.017	56.58
1.766	4.14	2.623	66.72	5.823	69.64	6.023	56.55
1.767	4.148	2.625	66.66	5.826	69.6	6.033	56.51
1.768	4.157	2.633	66.61	5.827	69.56	6.042	56.47
1.769	4.166	2.637	66.56	5.83	69.51	6.051	56.43
1.77	4.173	2.645	66.51	5.832	69.47	6.058	56.4
1.771	4.184	2.647	66.46	5.835	69.44	6.069	56.36
1.772	4.194	2.656	66.41	5.835	69.39	6.076	56.33
1.773	4.202	2.659	66.36	5.838	69.36	6.086	56.3
1.774	4.212	2.669	66.31	5.839	69.31	6.093	56.26
1.775	4.22	2.672	66.26	5.842	69.27	6.103	56.23
1.776	4.229	2.68	66.22	5.844	69.23	6.109	56.19
1.777	4.239	2.683	66.17	5.847	69.2	6.12	56.15
1.778	4.248	2.69	66.12	5.849	69.16	6.128	56.12
1.779	4.256	2.693	66.07	5.851	69.11	6.137	56.08
1.78	4.266	2.702	66.02	5.852	69.07	6.143	56.05
1.781	4.274	2.706	65.97	5.854	69.03	6.155	56.01
1.782	4.283	2.714	65.92	5.857	68.99	6.162	55.98
1.783	4.293	2.717	65.87	5.859	68.96	6.173	55.94
1.784	4.303	2.725	65.81	5.861	68.92	6.179	55.91
1.785	4.313	2.731	65.76	5.865	68.88	6.19	55.87
1.786	4.323	2.738	65.71	5.866	68.84	6.199	55.84
1.787	4.332	2.743	65.66	5.867	68.8	6.208	55.81
1.788	4.343	2.751	65.61	5.873	68.76	6.216	55.77
1.789	4.352	2.755	65.56	5.874	68.72	6.226	55.74
1.79	4.364	2.763	65.51	5.876	68.68	6.234	55.71
1.791	4.374	2.767	65.46	5.88	68.65	6.244	55.67
1.792	4.382	2.777	65.41	5.881	68.61	6.25	55.64
1.793	4.394	2.78	65.36	5.884	68.57	6.263	55.61
1.794	4.404	2.79	65.31	5.887	68.53	6.27	55.58
1.795	4.415	2.793	65.26	5.889	68.5	6.281	55.54
1.796	4.426	2.802	65.21	5.892	68.46	6.288	55.51
1.797	4.436	2.805	65.16	5.894	68.42	6.3	55.48
1.798	4.446	2.815	65.11	5.899	68.38	6.307	55.45
1.799	4.459	2.82	65.06	5.901	68.35	6.317	55.41
1.8	4.469	2.827	65.01	5.904	68.31	6.326	55.38
1.801	4.48	2.833	64.96	5.908	68.27	6.336	55.35
1.802	4.49	2.841	64.91	5.909	68.23	6.344	55.32
1.803	4.5	2.847	64.86	5.914	68.2	6.353	55.29
1.804	4.511	2.856	64.81	5.915	68.16	6.362	55.26
1.805	4.523	2.86	64.76	5.919	68.13	6.373	55.23
1.806	4.534	2.868	64.71	5.923	68.09	6.381	55.2
1.807	4.545	2.875	64.66	5.926	68.06	6.391	55.17
1.808	4.556	2.883	64.61	5.93	68.02	6.4	55.14
1.809	4.567	2.889	64.56	5.933	67.98	6.41	55.11
1.81	4.58	2.898	64.51	5.936	67.95	6.418	55.08
1.811	4.593	2.903	64.46	5.938	67.91	6.429	55.05
1.812	4.606	2.914	64.41	5.944	67.87	6.439	55.02
1.813	4.618	2.918	64.36	5.947	67.84	6.45	54.99
1.814	4.63	2.928	64.32	5.949	67.8	6.457	54.96
1.815	4.642	2.934	64.27	5.953	67.76	6.469	54.93
1.816	4.654	2.943	64.22	5.957	67.73	6.476	54.9
1.817	4.669	2.949	64.18	5.962	67.69	6.488	54.87
1.818	4.681	2.959	64.12	5.964	67.66	6.496	54.84
1.819	4.693	2.964	64.08	5.968	67.62	6.508	54.81
1.82	4.707	2.976	64.03	5.973	67.59	6.516	54.79
1.821	4.72	2.98	63.98	5.975	67.55	6.527	54.76
1.822	4.733	2.991	63.93	5.981	67.52	6.537	54.73
1.823	4.747	2.997	63.89	5.984	67.48	6.549	54.7
1.824	4.76	3.007	63.84	5.987	67.45	6.557	54.68
1.825	4.772	3.014	63.79	5.993	67.41	6.569	54.65
1.826	4.785	3.025	63.74	5.998	67.38	6.578	54.62
1.827	4.8	3.029	63.7	6.002	67.34	6.59	54.59
1.828	4.814	3.041	63.65	6.006	67.31	6.6	54.57
1.829	4.827	3.046	63.6	6.01	67.28	6.611	54.53
1.83	4.843	3.057	63.55	6.016	67.24	6.62	54.51
1.831	4.857	3.062	63.5	6.02	67.21	6.631	54.48
1.832	4.872	3.073	63.45	6.025	67.17	6.64	54.46
1.833	4.887	3.079	63.41	6.029	67.14	6.653	54.43
1.834	4.901	3.088	63.36	6.034	67.1	6.662	54.41
1.835	4.916	3.096	63.31	6.04	67.07	6.673	54.38
1.836	4.931	3.106	63.26	6.045	67.03	6.683	54.35
1.837	4.948	3.113	63.22	6.051	67	6.696	54.32
1.838	4.963	3.122	63.17	6.056	66.97	6.706	54.3
1.839	4.978	3.13	63.12	6.061	66.94	6.718	54.27
1.84	4.993	3.14	63.08	6.067	66.9	6.728	54.25
1.841	5.009	3.147	63.03	6.074	66.87	6.741	54.22
1.842	5.024	3.158	62.98	6.08	66.84	6.751	54.19
1.843	5.04	3.166	62.94	6.085	66.8	6.765	54.17
1.844	5.057	3.177	62.89	6.092	66.77	6.776	54.15
1.845	5.074	3.184	62.85	6.098	66.74	6.787	54.12
1.846	5.091	3.194	62.8	6.104	66.71	6.799	54.1
1.847	5.107	3.201	62.75	6.11	66.67	6.812	54.07
1.848	5.125	3.212	62.71	6.117	66.64	6.823	54.05
1.849	5.142	3.218	62.66	6.123	66.61	6.837	54.02
1.85	5.16	3.23	62.61	6.13	66.57	6.847	54
1.851	5.176	3.236	62.57	6.138	66.54	6.86	53.97
1.852	5.192	3.248	62.52	6.143	66.51	6.871	53.95
1.853	5.21	3.252	62.48	6.15	66.48	6.884	53.93
1.854	5.227	3.264	62.43	6.157	66.44	6.895	53.91
1.855	5.246	3.27	62.39	6.166	66.41	6.91	53.88
1.856	5.265	3.281	62.34	6.173	66.38	6.92	53.86
1.857	5.283	3.288	62.3	6.181	66.35	6.935	53.84
1.858	5.302	3.296	62.25	6.188	66.32	6.946	53.82
1.859	5.322	3.303	62.2	6.195	66.29	6.96	53.79
1.86	5.343	3.314	62.16	6.203	66.26	6.971	53.77
1.861	5.36	3.32	62.11	6.211	66.23	6.984	53.74
1.862	5.382	3.331	62.07	6.221	66.21	6.996	53.72
1.863	5.403	3.339	62.02	6.23	66.18	7.011	53.7
1.864	5.424	3.35	61.98	6.237	66.15	7.022	53.68
1.865	5.446	3.356	61.93	6.247	66.12	7.037	53.66
1.866	5.466	3.368	61.89	6.256	66.08	7.049	53.64
1.867	5.489	3.376	61.84	6.264	66.05	7.064	53.61
1.868	5.509	3.388	61.8	6.272	66.02	7.076	53.59
1.869	5.533	3.395	61.76	6.284	65.99	7.092	53.57
1.87	5.556	3.407	61.71	6.291	65.96	7.107	53.55
1.871	5.578	3.416	61.67	6.303	65.93	7.122	53.53
1.872	5.6	3.427	61.62	6.311	65.9	7.135	53.51
1.873	5.624	3.435	61.58	6.321	65.87	7.152	53.49
1.874	5.649	3.447	61.54	6.332	65.83	7.165	53.47
1.875	5.674	3.456	61.49	6.342	65.8	7.18	53.45
1.876	5.699	3.468	61.45	6.352	65.78	7.194	53.43
1.877	5.724	3.475	61.41	6.362	65.75	7.21	53.41
1.878	5.749	3.488	61.37	6.374	65.73	7.222	53.38
1.879	5.775	3.496	61.33	6.384	65.71	7.239	53.37
1.88	5.804	3.51	61.28	6.395	65.68	7.251	53.35
1.881	5.83	3.517	61.24	6.407	65.65	7.268	53.33
1.882	5.857	3.53	61.19	6.417	65.6	7.283	53.31
1.883	5.884	3.538	61.15	6.43	65.56	7.3	53.29
1.884	5.914	3.551	61.11	6.442	65.52	7.314	53.27
1.885	5.941	3.56	61.07	6.454	65.48	7.329	53.25
1.886	5.972	3.572	61.03	6.467	65.45	7.344	53.23
1.887	6	3.581	60.99	6.479	65.43	7.36	53.21
1.888	6.032	3.593	60.94	6.49	65.42	7.375	53.19
1.889	6.062	3.601	60.9	6.504	65.41	7.392	53.17
1.89	6.094	3.613	60.86	6.517	65.39	7.406	53.15
1.891	6.126	3.622	60.82	6.53	65.38	7.424	53.14
1.892	6.161	3.635	60.78	6.543	65.35	7.439	53.12
1.893	6.192	3.643	60.74	6.557	65.31	7.456	53.1
1.894	6.228	3.657	60.69	6.573	65.28	7.47	53.08
1.895	6.262	3.667	60.65	6.587	65.24	7.488	53.07
1.896	6.297	3.68	60.61	6.601	65.18	7.505	53.05
1.897	6.333	3.689	60.58	6.618	65.14	7.522	53.03
1.898	6.367	3.701	60.53	6.631	65.12	7.539	53.01
1.899	6.404	3.709	60.49	6.647	65.09	7.558	52.99
1.9	6.442	3.724	60.45	6.661	65.06	7.574	52.98
1.901	6.48	3.732	60.41	6.676	65.04	7.594	52.96
1.902	6.518	3.745	60.37	6.693	65.02	7.61	52.95
1.903	6.558	3.754	60.34	6.71	64.99	7.628	52.93
1.904	6.598	3.767	60.3	6.725	64.96	7.646	52.91
1.905	6.64	3.778	60.26	6.743	64.93	7.667	52.9
1.906	6.681	3.791	60.22	6.76	64.91	7.683	52.88
1.907	6.724	3.801	60.18	6.776	64.87	7.703	52.86
1.908	6.769	3.813	60.14	6.793	64.85	7.72	52.85
1.909	6.812	3.822	60.11	6.812	64.82	7.74	52.83
1.91	6.859	3.837	60.07	6.831	64.81	7.757	52.81
1.911	6.904	3.845	60.03	6.849	64.79	7.778	52.8
1.912	6.952	3.859	59.99	6.868	64.77	7.794	52.78
1.913	7	3.869	59.95	6.887	64.75	7.817	52.77
1.914	7.048	3.883	59.91	6.905	64.72	7.834	52.75
1.915	7.099	3.892	59.88	6.924	64.69	7.855	52.74
1.916	7.153	3.905	59.84	6.945	64.64	7.873	52.72
1.917	7.204	3.914	59.8	6.964	64.6	7.894	52.71
1.918	7.256	3.928	59.76	6.983	64.55	7.914	52.69
1.919	7.31	3.937	59.73	7.005	64.51	7.936	52.68
1.92	7.364	3.949	59.68	7.024	64.48	7.956	52.66
1.921	7.42	3.96	59.65	7.046	64.46	7.976	52.65
1.922	7.476	3.974	59.61	7.066	64.44	7.995	52.63
1.923	7.534	3.982	59.57	7.09	64.43	8.017	52.62
1.924	7.594	3.996	59.54	7.113	64.43	8.038	52.6
1.925	7.654	4.003	59.5	7.136	64.41	8.061	52.59
1.926	7.715	4.018	59.46	7.159	64.4	8.082	52.58
1.927	7.78	4.028	59.43	7.183	64.37	8.106	52.56
1.928	7.841	4.041	59.39	7.205	64.35	8.127	52.55
1.929	7.906	4.051	59.36	7.228	64.31	8.152	52.53
1.93	7.97	4.066	59.32	7.25	64.27	8.173	52.52
1.931	8.038	4.075	59.28	7.275	64.24	8.197	52.5
1.932	8.108	4.09	59.25	7.299	64.21	8.218	52.49
1.933	8.179	4.098	59.21	7.324	64.18	8.242	52.48
1.934	8.25	4.114	59.17	7.348	64.16	8.265	52.47
1.935	8.321	4.122	59.14	7.372	64.13	8.29	52.46
1.936	8.396	4.138	59.1	7.396	64.11	8.312	52.44
1.937	8.472	4.148	59.07	7.423	64.08	8.338	52.43
1.938	8.549	4.163	59.03	7.448	64.05	8.36	52.42
1.939	8.627	4.173	59	7.472	64.03	8.385	52.41
1.94	8.709	4.187	58.97	7.497	64	8.409	52.4
1.941	8.787	4.197	58.93	7.525	63.98	8.436	52.38
1.942	8.871	4.212	58.9	7.552	63.96	8.459	52.37
1.943	8.955	4.223	58.86	7.579	63.94	8.486	52.36
1.944	9.039	4.236	58.83	7.609	63.92	8.509	52.35
1.945	9.124	4.247	58.8	7.637	63.9	8.538	52.33
1.946	9.212	4.26	58.76	7.665	63.89	8.563	52.32
1.947	9.302	4.271	58.73	7.692	63.87	8.591	52.31
1.948	9.394	4.286	58.69	7.721	63.84	8.617	52.3
1.949	9.486	4.295	58.66	7.75	63.82	8.644	52.29
1.95	9.584	4.31	58.63	7.777	63.79	8.671	52.28
1.951	9.682	4.321	58.59	7.807	63.75	8.7	52.26
1.952	9.782	4.336	58.56	7.836	63.72	8.727	52.26
1.953	9.882	4.347	58.53	7.865	63.69	8.757	52.24
1.954	9.985	4.362	58.49	7.895	63.66	8.784	52.23
1.955	10.09	4.372	58.46	7.926	63.63	8.811	52.22
1.956	10.2	4.388	58.43	7.956	63.61	8.839	52.21
1.957	10.3	4.399	58.4	7.987	63.6	8.868	52.2
1.958	10.41	4.414	58.36	8.016	63.58	8.898	52.19
1.959	10.53	4.424	58.33	8.048	63.56	8.928	52.18
1.96	10.64	4.44	58.3	8.081	63.54	8.958	52.17
1.961	10.76	4.452	58.27	8.115	63.53	8.989	52.16
1.962	10.88	4.466	58.24	8.146	63.5	9.018	52.14
1.963	11	4.477	58.21	8.179	63.48	9.047	52.13
1.964	11.12	4.493	58.17	8.212	63.45	9.077	52.12
1.965	11.24	4.504	58.14	8.244	63.43	9.108	52.11
1.966	11.36	4.519	58.11	8.277	63.4	9.138	52.11
1.967	11.49	4.528	58.08	8.31	63.38	9.171	52.1
1.968	11.62	4.546	58.05	8.343	63.36	9.202	52.08
1.969	11.75	4.556	58.02	8.378	63.34	9.235	52.07
1.97	11.88	4.572	57.98	8.411	63.31	9.268	52.07
1.971	12.02	4.584	57.96	8.446	63.29	9.302	52.06
1.972	12.16	4.6	57.92	8.481	63.27	9.332	52.05
1.973	12.3	4.612	57.89	8.517	63.24	9.367	52.04
1.974	12.44	4.629	57.86	8.548	63.22	9.399	52.03
1.975	12.59	4.641	57.83	8.585	63.2	9.436	52.02
1.976	12.73	4.658	57.8	8.621	63.18	9.47	52.01
1.977	12.88	4.67	57.77	8.658	63.15	9.508	52
1.978	13.03	4.689	57.74	8.693	63.13	9.544	52
1.979	13.18	4.699	57.71	8.731	63.12	9.581	51.99
1.98	13.33	4.717	57.68	8.765	63.1	9.615	51.98
1.981	13.49	4.729	57.65	8.801	63.07	9.654	51.97
1.982	13.65	4.747	57.62	8.836	63.06	9.689	51.96
1.983	13.81	4.758	57.6	8.875	63.04	9.729	51.95
1.984	13.98	4.775	57.57	8.912	63.01	9.768	51.95
1.985	14.14	4.787	57.54	8.949	62.99	9.807	51.94
1.986	14.31	4.804	57.51	8.988	62.97	9.844	51.93
1.987	14.48	4.817	57.48	9.025	62.95	9.883	51.92
1.988	14.65	4.835	57.45	9.061	62.93	9.922	51.91
1.989	14.83	4.847	57.42	9.095	62.9	9.963	51.91
1.99	15.01	4.866	57.39	9.133	62.88	10	51.9
1.991	15.19	4.879	57.37	9.171	62.86	10.05	51.89
1.992	15.37	4.897	57.34	9.207	62.85	10.09	51.89
1.993	15.55	4.911	57.31	9.247	62.83	10.13	51.88
1.994	15.74	4.93	57.28	9.287	62.81	10.17	51.87
1.995	15.93	4.943	57.25	9.323	62.79	10.22	51.86
1.996	16.11	4.961	57.23	9.359	62.77	10.26	51.85
1.997	16.31	4.975	57.2	9.399	62.74	10.3	51.85
[truncated: 3,002 more rows]

## Sheet: Fig. 6a-Middle
Potential/V	Current μA	Current μA	Current μA	Current μA	Current μA
versus SCE	2mM Ni/L5	2mM Ni/L5 + 2mM (1b + morpholine)	2mM Ni/L5 + 4mM (1b + morpholine)	2mM Ni/L5 + 6mM (1b + morpholine)	2mM Ni/L5 + 10mM (1b + morpholine)
0	-0.065	-0.05342	-0.04176	-0.03777	-0.03535
0.001	-0.04137	-0.03083	-0.01936	-0.01498	-0.01139
0.002	-0.03737	-0.02597	-0.01478	-0.00955	-0.00523
0.003	-0.03322	-0.02217	-0.01134	-0.00592	-0.00201
0.004	-0.03083	-0.01948	-0.00892	-0.00275	0.0015
0.005	-0.02767	-0.01667	-0.00605	-0.0007471	0.00358
0.006	-0.02663	-0.015	-0.00488	0.00157	0.00617
0.007	-0.02288	-0.01203	-0.00211	0.00363	0.00824
0.008	-0.02277	-0.0113	-0.00139	0.00502	0.00984
0.009	-0.01983	-0.00906	0.0007233	0.00654	0.0112
0.01	-0.01876	-0.0074	0.00225	0.00856	0.01357
0.011	-0.01634	-0.00593	0.0035	0.0096	0.01419
0.012	-0.01564	-0.00472	0.00464	0.01123	0.01641
0.013	-0.01338	-0.00301	0.00598	0.01214	0.01672
0.014	-0.01306	-0.00245	0.0067	0.01368	0.01867
0.015	-0.00996	-0.0001039	0.00859	0.01487	0.01987
0.016	-0.01058	-0.0001393	0.00867	0.01569	0.02084
0.017	-0.00765	0.0017	0.01028	0.01664	0.02192
0.018	-0.00737	0.00275	0.01113	0.01833	0.02349
0.019	-0.00516	0.00405	0.01246	0.01884	0.02394
0.02	-0.00478	0.00453	0.01279	0.02005	0.02578
0.021	-0.00272	0.00628	0.01416	0.02085	0.0262
0.022	-0.00299	0.00652	0.01441	0.02159	0.02719
0.023	-3.797e-05	0.00859	0.01623	0.02287	0.02859
0.024	-0.0005612	0.00839	0.01608	0.0234	0.02912
0.025	0.00175	0.00989	0.01743	0.02407	0.02999
0.026	0.00194	0.01062	0.01805	0.02561	0.03172
0.027	0.00385	0.01177	0.01915	0.02592	0.03174
0.028	0.00409	0.01219	0.01967	0.0272	0.03324
0.029	0.00605	0.01341	0.02044	0.0275	0.03338
0.03	0.00587	0.01365	0.02094	0.02844	0.0347
0.031	0.00828	0.01533	0.02256	0.02946	0.03557
0.032	0.00792	0.01528	0.02227	0.03011	0.03624
0.033	0.0101	0.01659	0.02366	0.03089	0.0368
0.034	0.01011	0.01705	0.02427	0.03197	0.03831
0.035	0.01186	0.01804	0.02493	0.03194	0.0381
0.036	0.01192	0.01865	0.02538	0.03328	0.03972
0.037	0.01396	0.01969	0.02658	0.0334	0.03996
0.038	0.01336	0.01975	0.02636	0.03443	0.04094
0.039	0.01595	0.02139	0.02835	0.03527	0.04194
0.04	0.01531	0.02118	0.02788	0.03582	0.04228
0.041	0.01737	0.0224	0.02938	0.03614	0.043
0.042	0.01755	0.02306	0.02948	0.03752	0.0444
0.043	0.01915	0.02389	0.03042	0.03772	0.04436
0.044	0.01915	0.02436	0.03092	0.03867	0.04571
0.045	0.02105	0.02541	0.0317	0.03909	0.04588
0.046	0.02055	0.02534	0.0317	0.03971	0.04673
0.047	0.02313	0.02697	0.03316	0.04072	0.04754
0.048	0.02211	0.02667	0.03273	0.04106	0.04786
0.049	0.02448	0.02795	0.03395	0.04171	0.04863
0.05	0.02437	0.02832	0.03426	0.04285	0.04984
0.051	0.02594	0.02905	0.03514	0.04281	0.04976
0.052	0.02588	0.02957	0.03536	0.04402	0.05118
0.053	0.02783	0.0305	0.03651	0.0442	0.05131
0.054	0.02714	0.03055	0.03616	0.04492	0.05203
0.055	0.02983	0.03191	0.03828	0.04568	0.05296
0.056	0.0287	0.0317	0.03775	0.04609	0.05338
0.057	0.03108	0.03281	0.03889	0.04655	0.05394
0.058	0.0308	0.0332	0.03914	0.04765	0.05512
0.059	0.0325	0.03402	0.0399	0.04753	0.05522
0.06	0.03225	0.03426	0.0398	0.04885	0.05633
0.061	0.03389	0.03496	0.04098	0.04879	0.05638
0.062	0.03341	0.03509	0.04073	0.04954	0.05736
0.063	0.03601	0.03658	0.04251	0.05037	0.05816
0.064	0.03498	0.03615	0.04175	0.05061	0.05846
0.065	0.03701	0.03734	0.04342	0.0511	0.0591
0.066	0.03683	0.03775	0.04321	0.05222	0.06014
0.067	0.03841	0.03839	0.04418	0.05212	0.06017
0.068	0.03835	0.03876	0.04421	0.05313	0.06133
0.069	0.04013	0.03969	0.04539	0.05357	0.06145
0.07	0.03953	0.03972	0.04503	0.05404	0.0626
0.071	0.04207	0.04111	0.04661	0.05483	0.06324
0.072	0.04082	0.04067	0.04578	0.05522	0.06358
0.073	0.04286	0.04174	0.04733	0.05555	0.06403
0.074	0.04287	0.0421	0.04753	0.05654	0.06526
0.075	0.04454	0.04295	0.04877	0.05679	0.06526
0.076	0.04432	0.04316	0.04857	0.05759	0.06645
0.077	0.04586	0.04401	0.04982	0.05786	0.06642
0.078	0.04536	0.04396	0.04928	0.05863	0.06749
0.079	0.04785	0.04566	0.05093	0.05924	0.06833
0.08	0.04664	0.04488	0.0502	0.05945	0.06839
0.081	0.04888	0.04615	0.05182	0.06002	0.06912
0.082	0.04868	0.04649	0.05151	0.06108	0.07032
0.083	0.05032	0.04728	0.05272	0.06123	0.07023
0.084	0.04991	0.04749	0.05261	0.06202	0.0716
0.085	0.05184	0.04842	0.05368	0.06244	0.07163
0.086	0.05087	0.04827	0.0532	0.06291	0.07259
0.087	0.05344	0.04965	0.05513	0.06371	0.07337
0.088	0.05262	0.04929	0.05427	0.06389	0.07376
0.089	0.05438	0.05032	0.05564	0.06449	0.07425
0.09	0.05425	0.05079	0.05576	0.06553	0.07551
0.091	0.05589	0.05133	0.05663	0.06557	0.07545
0.092	0.05544	0.05165	0.05659	0.0664	0.07666
0.093	0.05734	0.05238	0.05777	0.06681	0.07672
0.094	0.05662	0.05232	0.05728	0.06714	0.07764
0.095	0.05914	0.05393	0.05911	0.06808	0.07848
0.096	0.05795	0.05345	0.05849	0.06847	0.07904
0.097	0.06014	0.05445	0.0598	0.06891	0.07926
0.098	0.05992	0.05477	0.05986	0.06996	0.08072
0.099	0.06146	0.05547	0.06075	0.06981	0.0805
0.1	0.06105	0.05572	0.06074	0.07084	0.08198
0.101	0.0629	0.0567	0.06207	0.07116	0.08198
0.102	0.06248	0.05673	0.06167	0.07198	0.08296
0.103	0.06465	0.05806	0.0635	0.07286	0.08392
0.104	0.06361	0.05769	0.0627	0.073	0.08433
0.105	0.06572	0.05857	0.06406	0.07339	0.08471
0.106	0.06531	0.05899	0.06386	0.07436	0.0862
0.107	0.06701	0.05959	0.06531	0.07469	0.08621
0.108	0.06676	0.06	0.06491	0.07551	0.08742
0.109	0.0684	0.06081	0.06642	0.07584	0.08773
0.11	0.06784	0.06076	0.06587	0.07633	0.0886
0.111	0.07029	0.06208	0.06772	0.07731	0.0895
0.112	0.06893	0.06156	0.06684	0.07729	0.08973
0.113	0.07124	0.06298	0.06845	0.07816	0.09034
0.114	0.07068	0.06322	0.06831	0.07902	0.09176
0.115	0.07279	0.06365	0.06944	0.0792	0.09185
0.116	0.07221	0.0642	0.06929	0.08024	0.09325
0.117	0.07412	0.06488	0.07066	0.08062	0.09334
0.118	0.07316	0.06485	0.06991	0.08119	0.09432
0.119	0.07575	0.06632	0.07205	0.08218	0.09536
0.12	0.07476	0.06603	0.07113	0.0825	0.09597
0.121	0.07676	0.06716	0.07284	0.08311	0.0965
0.122	0.07664	0.06743	0.07285	0.08417	0.09791
0.123	0.07813	0.06806	0.07386	0.08437	0.09827
0.124	0.07781	0.06843	0.0736	0.08535	0.09942
0.125	0.07955	0.06935	0.07522	0.08578	0.09966
0.126	0.0789	0.06929	0.07474	0.08646	0.1009
0.127	0.08147	0.07077	0.07675	0.08736	0.1018
0.128	0.08011	0.07042	0.07563	0.08772	0.1026
0.129	0.08243	0.07154	0.0777	0.08826	0.1032
0.13	0.08202	0.0718	0.07727	0.08943	0.1049
0.131	0.08373	0.07257	0.07852	0.08947	0.1049
0.132	0.08335	0.07295	0.07866	0.09068	0.1065
0.133	0.08525	0.07389	0.07994	0.09095	0.1068
0.134	0.08454	0.07384	0.07973	0.09177	0.1079
0.135	0.08717	0.07539	0.08147	0.09267	0.1091
0.136	0.08591	0.07503	0.0807	0.09326	0.1099
0.137	0.08807	0.07606	0.08242	0.09375	0.1104
0.138	0.0877	0.0766	0.08239	0.09506	0.1124
0.139	0.08945	0.07728	0.08376	0.09528	0.1125
0.14	0.08906	0.07772	0.08379	0.09646	0.1142
0.141	0.09095	0.07851	0.08525	0.09686	0.1146
0.142	0.09024	0.07864	0.08463	0.0977	0.1161
0.143	0.09291	0.08015	0.08696	0.0989	0.1171
0.144	0.09151	0.0797	0.08607	0.09916	0.118
0.145	0.09382	0.0811	0.088	0.1002	0.1189
0.146	0.09353	0.08141	0.08783	0.1012	0.1207
0.147	0.09533	0.08245	0.08946	0.1017	0.1213
0.148	0.09479	0.08271	0.08938	0.1028	0.1229
0.149	0.09693	0.0836	0.0909	0.1036	0.1235
0.15	0.09604	0.08365	0.09047	0.1041	0.1249
0.151	0.09879	0.0853	0.09279	0.1055	0.1265
0.152	0.09749	0.08504	0.092	0.106	0.1273
0.153	0.09975	0.08616	0.09381	0.1069	0.1283
0.154	0.09932	0.08671	0.09388	0.1082	0.1302
0.155	0.1015	0.08777	0.09552	0.1087	0.1308
0.156	0.1009	0.0881	0.09544	0.11	0.1326
0.157	0.1029	0.08899	0.09695	0.1106	0.1334
0.158	0.1021	0.08925	0.09681	0.1115	0.1349
0.159	0.1049	0.09081	0.09909	0.1129	0.1365
0.16	0.1037	0.09069	0.09845	0.1136	0.1376
0.161	0.1059	0.09191	0.1005	0.1143	0.1387
0.162	0.1056	0.09246	0.1006	0.1159	0.141
0.163	0.1075	0.09326	0.1021	0.1163	0.1414
0.164	0.1072	0.09386	0.1023	0.1179	0.1437
0.165	0.1093	0.09495	0.1041	0.1186	0.1446
0.166	0.1083	0.09498	0.1036	0.1196	0.1461
0.167	0.1112	0.09692	0.1063	0.1213	0.148
0.168	0.1099	0.09667	0.1056	0.1223	0.1494
0.169	0.1124	0.09813	0.1078	0.1229	0.1507
0.17	0.112	0.09863	0.1079	0.1245	0.153
0.171	0.1139	0.09968	0.1097	0.1253	0.1538
0.172	0.1135	0.1003	0.1099	0.1268	0.1559
0.173	0.1157	0.1016	0.1118	0.1277	0.1573
0.174	0.1149	0.1017	0.1116	0.1288	0.159
0.175	0.1177	0.1035	0.1143	0.1303	0.161
0.176	0.1164	0.1033	0.1136	0.131	0.1622
0.177	0.119	0.1049	0.116	0.1322	0.164
0.178	0.1186	0.1056	0.116	0.134	0.1661
0.179	0.1206	0.1065	0.1179	0.1347	0.1673
0.18	0.1202	0.1072	0.1186	0.1365	0.1696
0.181	0.1224	0.1085	0.1203	0.1373	0.1709
0.182	0.1215	0.1088	0.1205	0.1386	0.1728
0.183	0.1247	0.1106	0.123	0.1404	0.1748
0.184	0.1233	0.1106	0.1228	0.1414	0.1766
0.185	0.1259	0.1122	0.125	0.1428	0.1783
0.186	0.1256	0.113	0.1253	0.1445	0.1808
0.187	0.1277	0.114	0.1273	0.1456	0.182
0.188	0.127	0.1148	0.1277	0.1473	0.1847
0.189	0.1295	0.1161	0.1297	0.1485	0.1859
0.19	0.1287	0.1164	0.13	0.1499	0.1882
0.191	0.1314	0.1184	0.1326	0.1519	0.1903
0.192	0.1304	0.1184	0.1325	0.153	0.1919
0.193	0.133	0.1201	0.1348	0.1546	0.1942
0.194	0.1325	0.121	0.1354	0.1564	0.1969
0.195	0.1345	0.1219	0.1374	0.1575	0.1979
0.196	0.1343	0.123	0.1379	0.1598	0.2009
0.197	0.1366	0.1242	0.1403	0.161	0.2026
0.198	0.1358	0.1248	0.1408	0.1627	0.2049
0.199	0.1387	0.1269	0.1436	0.1647	0.2074
0.2	0.1377	0.127	0.1433	0.166	0.2095
0.201	0.1402	0.1286	0.1459	0.1679	0.2114
0.202	0.1397	0.1296	0.1467	0.1699	0.2145
0.203	0.1421	0.1309	0.1489	0.1712	0.2162
0.204	0.1417	0.1317	0.1497	0.1735	0.2192
0.205	0.1442	0.1335	0.1521	0.1752	0.2214
0.206	0.1431	0.1339	0.1525	0.1769	0.2238
0.207	0.1463	0.1359	0.1556	0.1791	0.2266
0.208	0.1449	0.1361	0.1555	0.1805	0.2288
0.209	0.1477	0.1381	0.1584	0.1827	0.2312
0.21	0.1474	0.139	0.1592	0.1849	0.2346
0.211	0.1497	0.1405	0.1617	0.1867	0.2368
0.212	0.1492	0.1414	0.1627	0.1891	0.24
0.213	0.1516	0.1431	0.1653	0.1909	0.2423
0.214	0.1507	0.1436	0.1657	0.1928	0.2455
0.215	0.1538	0.1459	0.1691	0.1951	0.2484
0.216	0.1528	0.1461	0.1692	0.197	0.2511
0.217	0.1552	0.1482	0.1722	0.1993	0.254
0.218	0.1549	0.1493	0.1731	0.2019	0.2577
0.219	0.1573	0.1506	0.1759	0.2038	0.2602
0.22	0.1568	0.152	0.177	0.2067	0.2641
0.221	0.1593	0.1535	0.1797	0.2088	0.2667
0.222	0.1581	0.1545	0.1805	0.2112	0.2706
0.223	0.1616	0.157	0.1843	0.2141	0.2739
0.224	0.1604	0.1574	0.1845	0.2163	0.2773
0.225	0.1631	0.1594	0.1878	0.2188	0.2808
0.226	0.1625	0.1607	0.189	0.2218	0.2849
0.227	0.1649	0.1623	0.1916	0.224	0.2878
0.228	0.1643	0.1636	0.193	0.2271	0.2924
0.229	0.167	0.1654	0.1962	0.2296	0.2956
0.23	0.1658	0.1663	0.1971	0.2324	0.2997
0.231	0.1693	0.1687	0.2009	0.2356	0.304
0.232	0.1679	0.1694	0.2017	0.2383	0.308
0.233	0.1706	0.1716	0.205	0.2414	0.3119
0.234	0.1702	0.1727	0.2067	0.245	0.317
0.235	0.1726	0.175	0.2098	0.2475	0.3208
0.236	0.172	0.1762	0.2114	0.2511	0.3259
0.237	0.1746	0.1785	0.2149	0.2541	0.3299
0.238	0.1736	0.1793	0.2161	0.2573	0.3348
0.239	0.1767	0.1822	0.22	0.2611	0.3397
0.24	0.1756	0.1828	0.2211	0.264	0.3442
0.241	0.1784	0.1854	0.2249	0.2674	0.349
0.242	0.178	0.1869	0.2269	0.2715	0.3546
0.243	0.1802	0.1889	0.2302	0.2745	0.3592
0.244	0.1797	0.1904	0.2322	0.2787	0.3651
0.245	0.1823	0.1929	0.2358	0.2821	0.3699
0.246	0.1812	0.194	0.2379	0.2858	0.3756
0.247	0.1848	0.1971	0.2419	0.2902	0.3814
0.248	0.1831	0.198	0.2436	0.2935	0.3869
0.249	0.1862	0.2007	0.2477	0.2979	0.3928
0.25	0.1857	0.2024	0.2497	0.3023	0.3992
0.251	0.188	0.2047	0.2535	0.306	0.4044
0.252	0.1875	0.2066	0.2557	0.3106	0.4112
0.253	0.19	0.2089	0.2597	0.3147	0.4167
0.254	0.1892	0.2106	0.2617	0.319	0.4234
0.255	0.1922	0.2137	0.2665	0.3239	0.43
0.256	0.1908	0.2146	0.2679	0.3278	0.4363
0.257	0.1939	0.2177	0.2725	0.3326	0.4427
0.258	0.1934	0.2197	0.2749	0.3374	0.4502
0.259	0.1954	0.222	0.2787	0.3417	0.4562
0.26	0.1952	0.2241	0.2816	0.347	0.464
0.261	0.1978	0.2269	0.2856	0.3513	0.4705
0.262	0.197	0.2287	0.288	0.3562	0.4782
0.263	0.2	0.2321	0.2928	0.3615	0.4856
0.264	0.1988	0.2333	0.2947	0.366	0.4927
0.265	0.2016	0.2364	0.2991	0.371	0.5001
0.266	0.2011	0.2385	0.3021	0.3767	0.5083
0.267	0.2034	0.2412	0.3062	0.3813	0.5153
0.268	0.2032	0.2434	0.3091	0.3872	0.5238
0.269	0.2055	0.2461	0.3134	0.392	0.5309
0.27	0.2046	0.2482	0.316	0.3975	0.5392
0.271	0.208	0.2516	0.3207	0.403	0.5473
0.272	0.2066	0.253	0.3228	0.4078	0.5554
0.273	0.2094	0.2561	0.3276	0.4136	0.5632
0.274	0.2089	0.2587	0.3304	0.4194	0.5724
0.275	0.2115	0.2612	0.3346	0.4246	0.5799
0.276	0.2108	0.2635	0.3376	0.4307	0.5892
0.277	0.2135	0.2665	0.3419	0.4357	0.597
0.278	0.2124	0.2684	0.3442	0.4414	0.6053
0.279	0.2159	0.2719	0.3494	0.4475	0.6144
0.28	0.2143	0.2735	0.3513	0.4529	0.6229
0.281	0.2174	0.2766	0.3558	0.4584	0.6313
0.282	0.2166	0.2787	0.3586	0.4646	0.6407
0.283	0.2195	0.2818	0.3629	0.47	0.6487
0.284	0.2186	0.284	0.3656	0.4759	0.6581
0.285	0.2213	0.2867	0.3696	0.4812	0.6659
0.286	0.2203	0.2887	0.3721	0.4871	0.6748
0.287	0.2238	0.2924	0.3769	0.493	0.6838
0.288	0.2224	0.2939	0.3789	0.4984	0.6926
0.289	0.2252	0.297	0.383	0.5039	0.7008
0.29	0.2248	0.2992	0.3859	0.5098	0.7103
0.291	0.2271	0.3017	0.3896	0.5148	0.7179
0.292	0.2267	0.3039	0.3922	0.5205	0.7274
0.293	0.2293	0.3067	0.3961	0.5258	0.7355
0.294	0.2284	0.3083	0.3981	0.5312	0.7441
0.295	0.2317	0.3118	0.4027	0.537	0.7529
0.296	0.2303	0.3132	0.4041	0.5419	0.761
0.297	0.2331	0.316	0.4082	0.5473	0.7694
0.298	0.2327	0.318	0.4103	0.5529	0.7782
0.299	0.2352	0.3206	0.4138	0.5577	0.7858
0.3	0.2345	0.3226	0.4162	0.5633	0.7948
0.301	0.2375	0.3249	0.4196	0.5679	0.8024
0.302	0.2362	0.3266	0.4214	0.5729	0.8106
0.303	0.2396	0.3296	0.4254	0.5784	0.8185
0.304	0.2383	0.3306	0.4266	0.5827	0.8261
0.305	0.2412	0.3334	0.4303	0.5876	0.8339
0.306	0.2406	0.335	0.4324	0.5925	0.8421
0.307	0.2435	0.3376	0.4359	0.5972	0.8497
0.308	0.2426	0.339	0.4376	0.6019	0.8572
0.309	0.2453	0.3414	0.4406	0.6063	0.8642
0.31	0.2441	0.3426	0.4418	0.6104	0.8717
0.311	0.2476	0.3454	0.4455	0.6153	0.8792
0.312	0.2462	0.3461	0.4465	0.6191	0.8862
0.313	0.2493	0.3487	0.4498	0.6233	0.8931
0.314	0.2485	0.3499	0.4515	0.628	0.9008
0.315	0.2511	0.3519	0.454	0.6317	0.907
0.316	0.2505	0.3534	0.4555	0.636	0.9145
0.317	0.253	0.3551	0.4583	0.6395	0.9202
0.318	0.252	0.3565	0.4596	0.6432	0.9273
0.319	0.2555	0.3588	0.4628	0.6477	0.9342
0.32	0.2539	0.3594	0.4637	0.6508	0.9402
0.321	0.2571	0.3617	0.4667	0.6547	0.9469
0.322	0.2565	0.3629	0.468	0.6587	0.9536
0.323	0.2589	0.3646	0.4705	0.6616	0.959
0.324	0.2582	0.3659	0.4716	0.6656	0.9661
0.325	0.2611	0.3674	0.4743	0.6686	0.9716
0.326	0.26	0.3684	0.4754	0.6722	0.9775
0.327	0.2634	0.371	0.4782	0.676	0.9839
0.328	0.2617	0.3711	0.4789	0.6787	0.9891
0.329	0.2651	0.373	0.4817	0.682	0.995
0.33	0.2641	0.3742	0.4829	0.6854	1.001
0.331	0.267	0.3758	0.485	0.6885	1.006
0.332	0.2662	0.3767	0.4863	0.692	1.013
0.333	0.2688	0.3784	0.4886	0.6948	1.017
0.334	0.2679	0.379	0.4893	0.6978	1.023
0.335	0.2713	0.3815	0.4922	0.7014	1.029
0.336	0.2697	0.3814	0.4926	0.7039	1.034
0.337	0.2727	0.3834	0.4953	0.7071	1.039
0.338	0.2722	0.3845	0.4964	0.7103	1.045
0.339	0.2749	0.386	0.4984	0.7129	1.05
0.34	0.2741	0.387	0.4998	0.7162	1.056
0.341	0.2768	0.3884	0.5017	0.7185	1.06
0.342	0.2755	0.3889	0.5026	0.7214	1.065
0.343	0.2791	0.3911	0.5052	0.7247	1.071
0.344	0.2777	0.3915	0.5056	0.727	1.075
0.345	0.2809	0.3931	0.5081	0.73	1.08
0.346	0.28	0.3939	0.5093	0.7328	1.086
0.347	0.2826	0.3955	0.5114	0.7353	1.09
0.348	0.2819	0.3963	0.5124	0.7383	1.096
0.349	0.2849	0.3976	0.5147	0.7406	1.1
0.35	0.2836	0.3985	0.5154	0.7435	1.105
0.351	0.2871	0.4004	0.5182	0.7465	1.11
0.352	0.2857	0.4008	0.5185	0.7488	1.115
0.353	0.2887	0.4026	0.5211	0.7514	1.119
0.354	0.2881	0.4033	0.5223	0.7543	1.124
0.355	0.2905	0.4048	0.5243	0.7565	1.129
0.356	0.29	0.4058	0.5255	0.7598	1.134
0.357	0.2929	0.4072	0.5274	0.762	1.138
0.358	0.2914	0.4076	0.5282	0.7644	1.143
0.359	0.2951	0.4098	0.531	0.7676	1.148
0.36	0.2936	0.41	0.5315	0.7698	1.152
0.361	0.2966	0.4115	0.5337	0.7724	1.156
0.362	0.296	0.4126	0.5351	0.7753	1.162
0.363	0.2987	0.414	0.5368	0.7774	1.166
0.364	0.2979	0.4149	0.5383	0.7806	1.171
0.365	0.301	0.4163	0.5402	0.7828	1.175
0.366	0.2997	0.4168	0.5412	0.7857	1.18
0.367	0.3034	0.4188	0.544	0.7886	1.185
0.368	0.3016	0.4189	0.5444	0.7905	1.189
0.369	0.3049	0.4212	0.5469	0.7934	1.193
0.37	0.3043	0.422	0.5481	0.7963	1.198
0.371	0.3068	0.4233	0.55	0.7983	1.202
0.372	0.3063	0.4243	0.5513	0.8014	1.208
0.373	0.309	0.4257	0.5535	0.8037	1.211
0.374	0.3079	0.4263	0.5542	0.8062	1.216
0.375	0.3116	0.4287	0.557	0.8092	1.221
0.376	0.31	0.4288	0.5577	0.8113	1.225
0.377	0.3132	0.4306	0.5599	0.8143	1.23
0.378	0.3127	0.4317	0.5614	0.8171	1.235
0.379	0.3153	0.4329	0.563	0.8192	1.239
0.38	0.3145	0.434	0.5646	0.822	1.244
0.381	0.3174	0.4353	0.5665	0.8243	1.248
0.382	0.3163	0.4361	0.5675	0.827	1.253
0.383	0.32	0.4384	0.5704	0.83	1.258
0.384	0.3183	0.4386	0.571	0.8323	1.262
0.385	0.3217	0.4405	0.5729	0.8349	1.267
0.386	0.3209	0.4415	0.5748	0.8379	1.272
0.387	0.3234	0.4429	0.5764	0.8401	1.276
0.388	0.3229	0.4438	0.5781	0.8433	1.281
0.389	0.3259	0.4459	0.58	0.8453	1.285
0.39	0.325	0.4462	0.5812	0.8483	1.29
0.391	0.3283	0.4488	0.5838	0.8513	1.295
0.392	0.3269	0.4486	0.5846	0.8535	1.3
0.393	0.33	0.4509	0.5869	0.8562	1.304
0.394	0.3293	0.4518	0.5883	0.8594	1.309
0.395	0.3322	0.4535	0.5905	0.8616	1.314
0.396	0.3316	0.4544	0.592	0.8648	1.319
0.397	0.3344	0.4561	0.5939	0.8672	1.323
0.398	0.3332	0.4567	0.5952	0.8699	1.329
0.399	0.337	0.4593	0.5978	0.8733	1.334
0.4	0.3354	0.4594	0.5986	0.8754	1.339
0.401	0.3387	0.4615	0.6011	0.8784	1.343
0.402	0.3381	0.4625	0.6026	0.8814	1.349
0.403	0.3409	0.4643	0.6048	0.884	1.353
0.404	0.3403	0.4653	0.6063	0.887	1.359
0.405	0.3432	0.4671	0.6086	0.8894	1.364
0.406	0.3419	0.4678	0.6095	0.8923	1.369
0.407	0.3458	0.4704	0.6125	0.8956	1.374
0.408	0.3443	0.4706	0.6133	0.8982	1.379
0.409	0.3488	0.4736	0.6168	0.902	1.386
0.41	0.3473	0.4746	0.6182	0.905	1.391
0.411	0.3499	0.4757	0.6196	0.907	1.395
0.412	0.3491	0.4767	0.6212	0.9103	1.401
0.413	0.352	0.4786	0.6235	0.9129	1.406
0.414	0.351	0.4793	0.6249	0.9159	1.412
0.415	0.3548	0.4819	0.6277	0.919	1.418
0.416	0.3533	0.4823	0.6286	0.9219	1.423
0.417	0.3567	0.4843	0.6312	0.9247	1.428
0.418	0.356	0.4853	0.6328	0.928	1.435
0.419	0.3585	0.4871	0.6351	0.9305	1.44
0.42	0.3581	0.4882	0.6367	0.9343	1.446
0.421	0.3612	0.4901	0.639	0.937	1.451
0.422	0.3601	0.4908	0.6403	0.94	1.457
0.423	0.3639	0.4934	0.6434	0.9435	1.463
0.424	0.3624	0.4937	0.6443	0.9462	1.469
0.425	0.3656	0.4958	0.6468	0.9495	1.475
0.426	0.3651	0.497	0.6487	0.953	1.481
0.427	0.3681	0.4989	0.6508	0.9559	1.487
0.428	0.3674	0.5001	0.6527	0.9594	1.494
0.429	0.3705	0.502	0.655	0.9621	1.5
0.43	0.3694	0.5026	0.6564	0.9658	1.506
0.431	0.3731	0.5052	0.6595	0.9696	1.513
0.432	0.3716	0.5054	0.6604	0.9722	1.518
0.433	0.3753	0.5078	0.6633	0.9757	1.525
0.434	0.3743	0.5089	0.665	0.9794	1.532
0.435	0.3774	0.5107	0.6673	0.9824	1.538
0.436	0.3768	0.5121	0.6691	0.9862	1.545
0.437	0.3799	0.514	0.6715	0.9891	1.551
0.438	0.3787	0.5146	0.6731	0.9926	1.558
0.439	0.3827	0.5175	0.6761	0.9967	1.566
0.44	0.3813	0.5179	0.6775	0.9996	1.572
0.441	0.3846	0.5202	0.6803	1.003	1.579
0.442	0.384	0.5216	0.6821	1.007	1.587
0.443	0.3871	0.5231	0.6846	1.01	1.593
0.444	0.3865	0.5245	0.6864	1.014	1.602
0.445	0.3896	0.5262	0.6888	1.018	1.608
0.446	0.3885	0.5273	0.6906	1.021	1.616
0.447	0.3925	0.5299	0.6937	1.025	1.623
0.448	0.3909	0.5304	0.6949	1.029	1.63
0.449	0.3945	0.5327	0.6979	1.032	1.638
0.45	0.3938	0.5341	0.6999	1.037	1.646
0.451	0.3967	0.5357	0.7022	1.04	1.653
0.452	0.3962	0.5374	0.7044	1.044	1.662
0.453	0.3995	0.5394	0.7073	1.048	1.669
0.454	0.3985	0.5402	0.7086	1.052	1.677
0.455	0.4023	0.5428	0.7121	1.056	1.686
0.456	0.4009	0.5435	0.7135	1.06	1.693
0.457	0.4044	0.5458	0.7166	1.064	1.702
0.458	0.4037	0.5472	0.7186	1.068	1.711
0.459	0.4068	0.5493	0.7211	1.072	1.718
0.46	0.4064	0.5505	0.7234	1.076	1.727
0.461	0.4094	0.5524	0.7259	1.08	1.735
0.462	0.4083	0.5536	0.7278	1.084	1.744
0.463	0.4124	0.5564	0.7313	1.089	1.753
0.464	0.4106	0.5568	0.7327	1.093	1.761
0.465	0.4145	0.5594	0.7357	1.097	1.77
0.466	0.4139	0.5606	0.7379	1.101	1.779
0.467	0.4169	0.5628	0.741	1.105	1.788
0.468	0.4165	0.564	0.7431	1.11	1.797
0.469	0.4196	0.5663	0.7459	1.114	1.806
0.47	0.4184	0.567	0.7477	1.118	1.815
0.471	0.4226	0.5699	0.7515	1.123	1.824
0.472	0.421	0.5706	0.753	1.127	1.834
0.473	0.4246	0.573	0.7561	1.132	1.842
0.474	0.4242	0.5747	0.7586	1.137	1.852
0.475	0.4272	0.5765	0.7612	1.141	1.861
0.476	0.4267	0.5781	0.7636	1.146	1.871
0.477	0.4298	0.5802	0.7662	1.15	1.88
0.478	0.4289	0.5813	0.7686	1.155	1.89
0.479	0.4328	0.5843	0.7722	1.159	1.9
0.48	0.4316	0.5848	0.7739	1.164	1.909
0.481	0.4352	0.5873	0.7771	1.168	1.918
0.482	0.4345	0.5889	0.7795	1.174	1.929
0.483	0.4376	0.5907	0.7825	1.177	1.938
0.484	0.4372	0.5923	0.7849	1.183	1.948
0.485	0.4403	0.5947	0.7879	1.187	1.957
0.486	0.4393	0.5953	0.79	1.192	1.967
0.487	0.4436	0.5986	0.7937	1.197	1.977
0.488	0.4421	0.5993	0.7957	1.202	1.987
0.489	0.4454	0.6016	0.7986	1.206	1.996
0.49	0.4453	0.6033	0.8012	1.212	2.007
0.491	0.4482	0.6052	0.8043	1.216	2.016
0.492	0.4477	0.6069	0.8067	1.221	2.026
0.493	0.4513	0.6091	0.8096	1.226	2.035
0.494	0.4502	0.6104	0.8119	1.23	2.045
0.495	0.4542	0.6133	0.8158	1.236	2.056
0.496	0.4526	0.6139	0.8171	1.241	2.065
0.497	0.4568	0.6167	0.8206	1.245	2.075
0.498	0.456	0.6181	0.8234	1.251	2.085
0.499	0.4592	0.6202	0.8259	1.255	2.093
0.5	0.4588	0.6221	0.8287	1.261	2.104
0.501	0.462	0.6242	0.8319	1.265	2.113
0.502	0.4611	0.6253	0.8338	1.27	2.123
0.503	0.4654	0.6283	0.8375	1.275	2.133
0.504	0.4639	0.6291	0.8396	1.28	2.142
0.505	0.4679	0.6318	0.8429	1.284	2.151
0.506	0.4673	0.6336	0.8457	1.29	2.161
0.507	0.4705	0.6356	0.8486	1.294	2.17
0.508	0.47	0.6373	0.8509	1.299	2.18
0.509	0.4734	0.6394	0.8539	1.304	2.189
0.51	0.4725	0.6408	0.8563	1.308	2.198
0.511	0.4768	0.6438	0.86	1.313	2.207
0.512	0.4757	0.6448	0.862	1.318	2.217
0.513	0.4794	0.6474	0.8653	1.323	2.225
0.514	0.4788	0.649	0.8677	1.328	2.235
0.515	0.4819	0.6509	0.8707	1.332	2.243
0.516	0.4817	0.6526	0.8734	1.338	2.253
0.517	0.4851	0.6549	0.8761	1.342	2.261
0.518	0.4842	0.6563	0.8784	1.347	2.27
0.519	0.4884	0.6592	0.8818	1.352	2.279
0.52	0.4872	0.6601	0.8837	1.356	2.287
0.521	0.4908	0.6626	0.8872	1.361	2.296
0.522	0.4903	0.6641	0.8895	1.366	2.304
0.523	0.4939	0.6662	0.8925	1.37	2.312
0.524	0.4935	0.6681	0.8951	1.375	2.321
0.525	0.4967	0.6702	0.8977	1.379	2.329
0.526	0.4959	0.6714	0.8998	1.384	2.337
0.527	0.5006	0.6744	0.9036	1.389	2.346
0.528	0.4989	0.6753	0.905	1.393	2.354
0.529	0.5029	0.678	0.9087	1.398	2.362
0.53	0.5026	0.6796	0.9109	1.403	2.37
0.531	0.5061	0.6817	0.9137	1.407	2.377
0.532	0.5054	0.6834	0.9164	1.412	2.386
0.533	0.509	0.6856	0.919	1.415	2.393
0.534	0.508	0.6869	0.9211	1.42	2.4
0.535	0.5124	0.6898	0.9248	1.424	2.408
0.536	0.5111	0.6909	0.9265	1.428	2.415
0.537	0.5149	0.6934	0.9297	1.432	2.423
0.538	0.5149	0.6949	0.932	1.437	2.43
0.539	0.5181	0.6971	0.9349	1.441	2.437
0.54	0.5179	0.6988	0.9374	1.447	2.445
0.541	0.5212	0.7011	0.94	1.45	2.451
0.542	0.5207	0.7022	0.9422	1.455	2.459
0.543	0.5251	0.7054	0.9458	1.459	2.466
0.544	0.5238	0.7065	0.9473	1.463	2.472
0.545	0.5278	0.7089	0.9506	1.466	2.479
0.546	0.5274	0.7105	0.9529	1.471	2.487
0.547	0.5307	0.7127	0.9556	1.474	2.492
0.548	0.5304	0.7146	0.9579	1.479	2.5
0.549	0.5342	0.7166	0.9606	1.482	2.506
0.55	0.5335	0.718	0.9627	1.486	2.512
0.551	0.5379	0.7211	0.9663	1.49	2.519
0.552	0.5367	0.7217	0.9677	1.494	2.525
0.553	0.5404	0.7245	0.9707	1.498	2.531
0.554	0.5405	0.7262	0.9729	1.503	2.538
0.555	0.5438	0.7284	0.9758	1.506	2.544
0.556	0.5437	0.73	0.9781	1.51	2.551
0.557	0.5473	0.7324	0.9808	1.514	2.556
0.558	0.5468	0.7336	0.9826	1.518	2.562
0.559	0.5511	0.7367	0.9863	1.522	2.569
0.56	0.55	0.7375	0.9877	1.525	2.574
0.561	0.5539	0.7402	0.9909	1.529	2.58
0.562	0.554	0.742	0.993	1.533	2.586
0.563	0.5572	0.7441	0.9957	1.536	2.591
0.564	0.5573	0.746	0.9981	1.541	2.598
0.565	0.5609	0.7483	1.001	1.544	2.603
0.566	0.5601	0.7497	1.003	1.548	2.609
0.567	0.5647	0.7526	1.006	1.552	2.615
0.568	0.5636	0.7538	1.008	1.555	2.62
0.569	0.5677	0.7562	1.011	1.559	2.625
0.57	0.5674	0.7584	1.013	1.563	2.632
0.571	0.5712	0.7605	1.016	1.566	2.637
0.572	0.571	0.7621	1.018	1.57	2.642
0.573	0.5747	0.7644	1.021	1.573	2.647
0.574	0.5743	0.7661	1.023	1.577	2.653
0.575	0.5787	0.7692	1.027	1.582	2.659
0.576	0.5777	0.77	1.028	1.585	2.663
0.577	0.5818	0.773	1.031	1.589	2.669
0.578	0.582	0.7749	1.033	1.593	2.674
0.579	0.5854	0.777	1.036	1.596	2.679
0.58	0.5855	0.7791	1.039	1.6	2.685
0.581	0.5893	0.7813	1.041	1.603	2.69
0.582	0.5888	0.7832	1.043	1.607	2.695
0.583	0.5934	0.7865	1.047	1.611	2.701
0.584	0.5925	0.7873	1.048	1.614	2.705
0.585	0.5967	0.7903	1.052	1.618	2.71
0.586	0.5969	0.7922	1.054	1.622	2.716
0.587	0.6003	0.7946	1.057	1.625	2.72
0.588	0.6008	0.7967	1.059	1.629	2.726
0.589	0.6044	0.799	1.062	1.633	2.73
0.59	0.6042	0.8006	1.064	1.636	2.736
0.591	0.6089	0.8041	1.068	1.64	2.741
0.592	0.608	0.8048	1.069	1.643	2.746
0.593	0.6124	0.808	1.073	1.647	2.751
0.594	0.6126	0.8102	1.075	1.652	2.757
0.595	0.6164	0.8126	1.078	1.655	2.761
0.596	0.6167	0.8146	1.08	1.659	2.767
0.597	0.6206	0.8174	1.084	1.662	2.771
0.598	0.6204	0.819	1.086	1.666	2.776
0.599	0.6253	0.8224	1.09	1.67	2.782
0.6	0.6247	0.8236	1.091	1.674	2.787
0.601	0.6292	0.8267	1.095	1.678	2.791
0.602	0.6294	0.8292	1.098	1.682	2.797
0.603	0.6334	0.8316	1.101	1.685	2.801
0.604	0.6337	0.8338	1.103	1.69	2.807
0.605	0.6378	0.8367	1.107	1.693	2.812
0.606	0.6379	0.8385	1.109	1.697	2.817
0.607	0.6426	0.8421	1.113	1.702	2.822
0.608	0.6424	0.8436	1.115	1.705	2.827
0.609	0.6468	0.847	1.118	1.709	2.832
0.61	0.6474	0.8493	1.121	1.714	2.838
0.611	0.6513	0.8521	1.125	1.717	2.842
0.612	0.6519	0.8544	1.127	1.722	2.848
0.613	0.6562	0.8575	1.131	1.726	2.853
0.614	0.6567	0.8601	1.134	1.731	2.859
0.615	0.6614	0.8637	1.138	1.735	2.864
0.616	0.6611	0.8655	1.14	1.739	2.869
0.617	0.6657	0.8689	1.144	1.743	2.874
0.618	0.6665	0.8712	1.147	1.748	2.88
0.619	0.6706	0.8746	1.151	1.752	2.885
0.62	0.6713	0.8772	1.154	1.757	2.891
0.621	0.6758	0.8806	1.157	1.761	2.896
0.622	0.6762	0.8829	1.16	1.765	2.902
0.623	0.6815	0.8869	1.165	1.77	2.908
0.624	0.6811	0.8889	1.167	1.774	2.913
0.625	0.686	0.8927	1.172	1.779	2.918
0.626	0.687	0.8958	1.175	1.785	2.925
0.627	0.6913	0.8991	1.179	1.789	2.93
0.628	0.6922	0.9021	1.183	1.794	2.936
0.629	0.6971	0.9058	1.187	1.799	2.941
0.63	0.6974	0.9084	1.19	1.804	2.948
0.631	0.703	0.913	1.195	1.81	2.954
0.632	0.7033	0.9154	1.199	1.815	2.959
0.633	0.7085	0.9199	1.203	1.82	2.965
0.634	0.7094	0.9234	1.207	1.825	2.972
0.635	0.7142	0.9269	1.212	1.83	2.978
0.636	0.7154	0.9305	1.216	1.836	2.985
0.637	0.7199	0.9342	1.22	1.841	2.99
0.638	0.7212	0.9378	1.224	1.847	2.997
0.639	0.7267	0.9428	1.23	1.853	3.004
0.64	0.727	0.9455	1.233	1.858	3.01
0.641	0.7325	0.9504	1.238	1.864	3.016
0.642	0.734	0.9541	1.243	1.871	3.023
0.643	0.7387	0.9585	1.248	1.876	3.029
0.644	0.7404	0.9625	1.252	1.883	3.037
0.645	0.7455	0.9672	1.258	1.889	3.043
0.646	0.7467	0.9709	1.262	1.895	3.051
0.647	0.7527	0.9764	1.269	1.902	3.058
0.648	0.7536	0.9797	1.273	1.908	3.065
0.649	0.7591	0.9851	1.279	1.914	3.072
0.65	0.7611	0.9895	1.284	1.922	3.08
0.651	0.7661	0.9945	1.289	1.928	3.087
0.652	0.768	0.9991	1.295	1.936	3.095
0.653	0.7736	1.004	1.301	1.942	3.102
0.654	0.7752	1.009	1.306	1.949	3.11
0.655	0.7817	1.015	1.313	1.957	3.118
0.656	0.7828	1.019	1.318	1.964	3.125
0.657	0.789	1.025	1.325	1.972	3.134
0.658	0.7913	1.031	1.331	1.98	3.143
0.659	0.797	1.036	1.338	1.987	3.15
0.66	0.7994	1.042	1.344	1.996	3.159
0.661	0.8051	1.048	1.35	2.003	3.167
0.662	0.8074	1.053	1.357	2.011	3.176
0.663	0.8142	1.06	1.364	2.02	3.185
0.664	0.8161	1.066	1.371	2.028	3.194
0.665	0.8224	1.072	1.378	2.037	3.203
0.666	0.8252	1.079	1.385	2.046	3.213
0.667	0.8314	1.085	1.393	2.055	3.222
0.668	0.8346	1.092	1.4	2.065	3.232
0.669	0.8408	1.099	1.408	2.073	3.241
0.67	0.8437	1.105	1.415	2.083	3.251
0.671	0.8511	1.113	1.424	2.093	3.261
0.672	0.8536	1.119	1.431	2.102	3.271
0.673	0.8607	1.128	1.44	2.112	3.281
0.674	0.8644	1.135	1.448	2.123	3.292
0.675	0.871	1.142	1.457	2.133	3.302
0.676	0.8751	1.15	1.466	2.144	3.313
0.677	0.882	1.158	1.475	2.154	3.324
0.678	0.8855	1.165	1.483	2.165	3.335
0.679	0.8938	1.175	1.494	2.177	3.347
0.68	0.8968	1.182	1.502	2.188	3.358
0.681	0.9047	1.191	1.512	2.199	3.37
0.682	0.9091	1.2	1.522	2.212	3.382
0.683	0.9166	1.208	1.532	2.223	3.394
0.684	0.9215	1.218	1.542	2.236	3.407
0.685	0.9296	1.227	1.553	2.248	3.419
0.686	0.9336	1.236	1.563	2.261	3.431
0.687	0.9429	1.246	1.575	2.274	3.445
0.688	0.947	1.255	1.584	2.287	3.457
0.689	0.9557	1.266	1.596	2.3	3.471
0.69	0.9613	1.276	1.607	2.315	3.485
0.691	0.9697	1.286	1.619	2.328	3.498
0.692	0.9754	1.296	1.63	2.342	3.512
0.693	0.9843	1.308	1.643	2.356	3.526
0.694	0.9894	1.318	1.654	2.371	3.541
0.695	0.9998	1.33	1.668	2.386	3.556
0.696	1.005	1.341	1.679	2.401	3.571
0.697	1.015	1.353	1.693	2.416	3.586
0.698	1.022	1.364	1.706	2.432	3.602
0.699	1.031	1.376	1.72	2.448	3.617
0.7	0.9548	1.31	1.655	2.379	3.543
0.699	0.8825	1.239	1.58	2.299	3.456
0.698	0.8547	1.21	1.55	2.265	3.419
0.697	0.8353	1.187	1.525	2.235	3.387
0.696	0.8146	1.165	1.502	2.209	3.357
0.695	0.7989	1.145	1.48	2.183	3.329
0.694	0.7809	1.126	1.459	2.159	3.302
0.693	0.7671	1.108	1.44	2.135	3.277
0.692	0.7498	1.089	1.42	2.112	3.251
0.691	0.7383	1.073	1.403	2.091	3.228
0.69	0.7225	1.057	1.385	2.07	3.204
0.689	0.7107	1.041	1.368	2.048	3.18
0.688	0.6969	1.025	1.351	2.029	3.159
0.687	0.6858	1.011	1.335	2.008	3.136
0.686	0.6721	0.9956	1.319	1.99	3.116
0.685	0.6626	0.982	1.304	1.97	3.095
0.684	0.6492	0.9675	1.288	1.952	3.074
0.683	0.6407	0.9548	1.274	1.935	3.055
0.682	0.6281	0.9414	1.259	1.917	3.036
0.681	0.619	0.9285	1.245	1.899	3.017
0.68	0.6078	0.9159	1.231	1.883	2.999
0.679	0.599	0.9035	1.218	1.866	2.981
0.678	0.588	0.8916	1.205	1.85	2.964
0.677	0.5805	0.8804	1.192	1.835	2.946
0.676	0.5689	0.8677	1.179	1.818	2.929
0.675	0.5626	0.8579	1.168	1.804	2.913
0.674	0.5519	0.846	1.154	1.789	2.897
0.673	0.5444	0.8353	1.143	1.774	2.881
0.672	0.5347	0.8247	1.131	1.76	2.866
0.671	0.5279	0.8149	1.12	1.746	2.85
0.67	0.5185	0.8041	1.108	1.733	2.836
0.669	0.5124	0.7951	1.098	1.719	2.821
0.668	0.5025	0.7843	1.086	1.705	2.806
0.667	0.4972	0.7758	1.077	1.693	2.792
0.666	0.4881	0.7659	1.066	1.681	2.779
0.665	0.4822	0.757	1.056	1.667	2.765
0.664	0.4736	0.7478	1.046	1.656	2.752
0.663	0.4682	0.7392	1.036	1.644	2.739
0.662	0.4599	0.7303	1.027	1.632	2.726
0.661	0.4548	0.7223	1.018	1.62	2.714
0.66	0.4459	0.7131	1.007	1.609	2.701
0.659	0.4416	0.7059	0.9993	1.598	2.689
0.658	0.4338	0.6974	0.9897	1.588	2.677
0.657	0.4287	0.6896	0.9815	1.576	2.665
0.656	0.4217	0.6819	0.9727	1.567	2.654
0.655	0.4165	0.6743	0.9647	1.556	2.643
0.654	0.4094	0.6667	0.9558	1.546	2.632
0.653	0.4054	0.6603	0.9486	1.536	2.621
0.652	0.3975	0.6519	0.939	1.526	2.609
0.651	0.394	0.6462	0.9328	1.517	2.6
0.65	0.387	0.6387	0.9242	1.507	2.589
0.649	0.3827	0.6321	0.9169	1.498	2.578
0.648	0.3762	0.6252	0.9093	1.489	2.568
0.647	0.372	0.6189	0.9023	1.479	2.558
0.646	0.3658	0.6121	0.8946	1.471	2.548
0.645	0.3621	0.6063	0.8883	1.462	2.539
0.644	0.3554	0.5992	0.8803	1.454	2.529
0.643	0.3525	0.5942	0.8749	1.446	2.52
0.642	0.3463	0.5875	0.8672	1.438	2.511
0.641	0.3423	0.5819	0.8608	1.429	2.501
0.64	0.337	0.5759	0.8542	1.422	2.493
0.639	0.3334	0.5707	0.8482	1.414	2.483
0.638	0.3276	0.5643	0.8414	1.406	2.474
0.637	0.325	0.5599	0.8361	1.399	2.466
0.636	0.3187	0.553	0.8287	1.391	2.457
0.635	0.316	0.5491	0.8237	1.384	2.449
0.634	0.3105	0.543	0.8175	1.377	2.441
0.633	0.3071	0.5379	0.8119	1.369	2.432
0.632	0.3024	0.5331	0.8062	1.363	2.424
0.631	0.2992	0.5281	0.8007	1.355	2.416
0.63	0.294	0.5229	0.7949	1.349	2.408
0.629	0.2917	0.5186	0.7901	1.342	2.4
0.628	0.2859	0.513	0.7836	1.336	2.392
0.627	0.2841	0.5094	0.7796	1.329	2.385
0.626	0.2789	0.5043	0.7734	1.323	2.377
0.625	0.2759	0.5003	0.7688	1.316	2.369
0.624	0.2718	0.4953	0.7634	1.31	2.362
0.623	0.2689	0.4914	0.7587	1.304	2.354
0.622	0.2645	0.4864	0.7535	1.298	2.347
0.621	0.2621	0.483	0.7494	1.292	2.34
0.62	0.2571	0.4777	0.7435	1.286	2.332
0.619	0.2556	0.4746	0.74	1.28	2.325
0.618	0.251	0.4701	0.7349	1.275	2.318
0.617	0.2484	0.4664	0.7305	1.268	2.311
0.616	0.2444	0.4621	0.7256	1.264	2.304
0.615	0.242	0.4583	0.7214	1.257	2.297
0.614	0.2379	0.4541	0.7167	1.252	2.29
0.613	0.236	0.451	0.7133	1.246	2.283
0.612	0.2313	0.4466	0.7079	1.241	2.276
0.611	0.2301	0.4438	0.7049	1.236	2.27
0.61	0.2259	0.4397	0.6999	1.231	2.263
0.609	0.2236	0.4362	0.696	1.225	2.256
0.608	0.2201	0.4327	0.6916	1.22	2.25
0.607	0.2178	0.4291	0.6879	1.215	2.243
0.606	0.2143	0.4258	0.6836	1.21	2.236
0.605	0.2127	0.4229	0.6805	1.205	2.23
0.604	0.2083	0.4184	0.6758	1.2	2.223
0.603	0.2072	0.4163	0.6729	1.195	2.217
0.602	0.2035	0.4124	0.6683	1.191	2.211
0.601	0.2013	0.4094	0.6647	1.185	2.204
0.6	0.1983	0.4061	0.6612	1.181	2.198
0.599	0.1963	0.4033	0.6578	1.176	2.191
0.598	0.1929	0.3998	0.6538	1.171	2.185
0.597	0.1916	0.3974	0.6509	1.166	2.179
0.596	0.1876	0.3934	0.6461	1.162	2.172
0.595	0.1866	0.3912	0.6438	1.157	2.166
0.594	0.1834	0.3881	0.6396	1.153	2.16
0.593	0.1814	0.385	0.6365	1.148	2.153
0.592	0.1789	0.3824	0.633	1.144	2.147
0.591	0.1766	0.3796	0.6299	1.139	2.14
0.59	0.174	0.3765	0.6258	1.135	2.135
0.589	0.1724	0.3743	0.6234	1.13	2.128
0.588	0.1689	0.3702	0.619	1.126	2.122
0.587	0.1681	0.3687	0.6169	1.121	2.116
0.586	0.1649	0.3657	0.6129	1.117	2.11
0.585	0.1633	0.3631	0.6101	1.112	2.103
0.584	0.1607	0.3603	0.6066	1.109	2.097
0.583	0.1589	0.3578	0.6037	1.104	2.091
0.582	0.1562	0.3551	0.6001	1.1	2.084
0.581	0.1551	0.3531	0.5978	1.095	2.078
0.58	0.1516	0.3495	0.5936	1.091	2.072
0.579	0.1512	0.3483	0.5916	1.087	2.066
0.578	0.1481	0.3452	0.5879	1.083	2.059
0.577	0.1463	0.3429	0.5851	1.078	2.053
0.576	0.1444	0.3403	0.5821	1.075	2.047
0.575	0.1426	0.3382	0.5791	1.07	2.04
0.574	0.14	0.3354	0.5758	1.066	2.034
0.573	0.1391	0.3337	0.5737	1.062	2.028
0.572	0.1359	0.3305	0.5695	1.058	2.021
0.571	0.1354	0.329	0.5678	1.053	2.015
0.57	0.1325	0.3261	0.5641	1.05	2.009
0.569	0.1311	0.3242	0.5615	1.045	2.002
0.568	0.1291	0.3216	0.5585	1.041	1.996
0.567	0.1276	0.3197	0.5559	1.037	1.989
0.566	0.1254	0.3172	0.5525	1.033	1.983
0.565	0.1243	0.3157	0.5505	1.029	1.976
0.564	0.1213	0.3125	0.5463	1.024	1.969
0.563	0.1211	0.3115	0.5449	1.02	1.964
0.562	0.1183	0.3086	0.5411	1.017	1.957
0.561	0.117	0.3066	0.5386	1.012	1.949
0.56	0.1152	0.3047	0.536	1.008	1.943
0.559	0.1137	0.3026	0.5332	1.003	1.936
0.558	0.1118	0.3001	0.53	0.9997	1.93
0.557	0.1105	0.2986	0.528	0.9954	1.923
0.556	0.1079	0.2956	0.5242	0.9911	1.916
0.555	0.1076	0.2946	0.5226	0.9872	1.91
0.554	0.1053	0.2922	0.5193	0.9833	1.903
0.553	0.1038	0.2902	0.5168	0.9786	1.895
0.552	0.1021	0.2879	0.5139	0.9752	1.889
0.551	0.1008	0.2864	0.5115	0.9702	1.881
0.55	0.09889	0.2841	0.5084	0.9667	1.875
0.549	0.09807	0.2828	0.5064	0.9622	1.868
0.548	0.09541	0.2797	0.5026	0.9578	1.86
0.547	0.09517	0.279	0.5013	0.9542	1.854
0.546	0.09288	0.2763	0.4978	0.9501	1.846
0.545	0.09151	0.2746	0.4954	0.9449	1.839
0.544	0.08988	0.2724	0.4925	0.9415	1.832
0.543	0.08892	0.271	0.4902	0.9366	1.824
0.542	0.08688	0.2688	0.4871	0.9328	1.817
0.541	0.08627	0.2675	0.4852	0.9285	1.81
0.54	0.0837	0.2646	0.4816	0.9239	1.802
0.539	0.08316	0.2637	0.4798	0.9199	1.795
0.538	0.08152	0.2616	0.4767	0.9159	1.788
0.537	0.07997	0.2598	0.4743	0.911	1.779
0.536	0.07869	0.2577	0.4714	0.9073	1.772
0.535	0.07739	0.2564	0.4691	0.9024	1.764
0.534	0.07584	0.2542	0.4661	0.8988	1.757
0.533	0.0749	0.253	0.4642	0.8939	1.749
0.532	0.07267	0.2502	0.4604	0.8894	1.741
0.531	0.07191	0.2495	0.4586	0.8855	1.734
0.53	0.07058	0.2474	0.4556	0.8813	1.726
0.529	0.06911	0.2457	0.4531	0.8763	1.718
0.528	0.06788	0.244	0.4504	0.8729	1.71
0.527	0.06655	0.2422	0.448	0.8677	1.702
0.526	0.06501	0.2403	0.445	0.8637	1.694
0.525	0.06428	0.2392	0.4433	0.8591	1.686
0.524	0.06224	0.2365	0.4395	0.8546	1.678
0.523	0.0617	0.2358	0.438	0.8503	1.67
0.522	0.06017	0.2337	0.4348	0.8463	1.662
0.521	0.05878	0.232	0.4325	0.8408	1.653
0.52	0.05749	0.2302	0.4298	0.8376	1.646
0.519	0.05631	0.2288	0.4274	0.8322	1.637
0.518	0.05489	0.2266	0.4243	0.8284	1.629
0.517	0.05411	0.2259	0.4225	0.8237	1.621
0.516	0.05215	0.2229	0.4188	0.8191	1.612
0.515	0.05196	0.2227	0.4176	0.8151	1.605
0.514	0.05028	0.2203	0.4142	0.811	1.596
0.513	0.04896	0.2187	0.4118	0.8055	1.587
0.512	0.04762	0.2171	0.4089	0.8018	1.579
0.511	0.04674	0.2154	0.4067	0.7967	1.571
0.51	0.04542	0.2138	0.4038	0.7932	1.563
0.509	0.04466	0.2131	0.4022	0.7883	1.555
0.508	0.04282	0.2102	0.3984	0.7839	1.546
0.507	0.04229	0.2098	0.3969	0.7794	1.538
0.506	0.04085	0.2078	0.3937	0.7753	1.529
0.505	0.03952	0.2062	0.3915	0.7701	1.521
0.504	0.03893	0.2046	0.3889	0.7667	1.513
0.503	0.03747	0.2035	0.3866	0.7612	1.504
0.502	0.03628	0.2014	0.3837	0.7578	1.496
0.501	0.03543	0.2005	0.382	0.7529	1.487
0.5	0.03387	0.1981	0.3785	0.7485	1.479
0.499	0.03327	0.1976	0.377	0.7443	1.471
0.498	0.03218	0.1956	0.3738	0.7403	1.462
0.497	0.03079	0.1942	0.3715	0.7351	1.454
0.496	0.0302	0.1927	0.3689	0.7316	1.446
0.495	0.02868	0.1913	0.3668	0.7266	1.437
0.494	0.02773	0.1896	0.3638	0.7229	1.43
0.493	0.02684	0.1888	0.3622	0.7182	1.421
0.492	0.02533	0.1864	0.3587	0.714	1.413
0.491	0.0246	0.1859	0.3573	0.7097	1.405
0.49	0.02367	0.1841	0.3544	0.706	1.397
0.489	0.02235	0.1826	0.3522	0.7008	1.388
0.488	0.02141	0.1811	0.3495	0.6974	1.381
0.487	0.02038	0.18	0.3477	0.6926	1.372
0.486	0.01939	0.1782	0.3448	0.6889	1.365
0.485	0.01838	0.1775	0.3432	0.6845	1.357
0.484	0.01685	0.1748	0.3397	0.6803	1.348
0.483	0.01653	0.1749	0.3388	0.6765	1.341
0.482	0.01533	0.1727	0.3355	0.6727	1.333
0.481	0.01398	0.1714	0.3337	0.6676	1.325
0.48	0.0134	0.1699	0.3309	0.6644	1.318
0.479	0.01211	0.1689	0.3291	0.6598	1.31
0.478	0.01139	0.1671	0.3262	0.6564	1.302
0.477	0.01037	0.1666	0.3248	0.6524	1.295
0.476	0.00892	0.1641	0.3214	0.6483	1.287
0.475	0.00835	0.1638	0.3205	0.6442	1.28
0.474	0.00766	0.1621	0.3174	0.6411	1.273
0.473	0.00609	0.1607	0.3154	0.6362	1.265
0.472	0.00564	0.1592	0.3133	0.6332	1.258
0.471	0.00426	0.1583	0.3112	0.6288	1.25
0.47	0.00354	0.1565	0.3087	0.6254	1.243
0.469	0.00246	0.1558	0.307	0.6215	1.236
0.468	0.00128	0.1535	0.304	0.6175	1.229
0.467	0.0006289	0.1532	0.3027	0.614	1.222
0.466	-0.0001678	0.1514	0.3	0.6105	1.215
0.465	-0.00171	0.1502	0.2982	0.6062	1.208
0.464	-0.00202	0.1489	0.2961	0.6037	1.202
0.463	-0.00323	0.1478	0.2941	0.5991	1.195
0.462	-0.00415	0.1462	0.2916	0.5963	1.188
0.461	-0.0048	0.1455	0.2904	0.5923	1.182
0.46	-0.00616	0.1433	0.2872	0.5887	1.175
0.459	-0.00681	0.1429	0.2864	0.5854	1.168
0.458	-0.00768	0.1413	0.2838	0.5824	1.162
0.457	-0.00898	0.1402	0.2822	0.5781	1.155
0.456	-0.0094	0.1387	0.2798	0.5754	1.149
0.455	-0.01097	0.1376	0.2781	0.5714	1.143
0.454	-0.01138	0.1361	0.2757	0.5686	1.137
0.453	-0.0123	0.1354	0.2743	0.5649	1.131
0.452	-0.01351	0.1332	0.2715	0.5616	1.124
0.451	-0.01394	0.1332	0.2706	0.5585	1.119
0.45	-0.01483	0.1314	0.268	0.5556	1.112
0.449	-0.01646	0.1303	0.2664	0.5514	1.106
0.448	-0.01633	0.129	0.2644	0.5492	1.101
0.447	-0.01798	0.128	0.2627	0.5451	1.094
0.446	-0.01863	0.1263	0.2602	0.5426	1.089
0.445	-0.01918	0.1259	0.2595	0.5392	1.083
0.444	-0.02044	0.1236	0.2563	0.5357	1.077
0.443	-0.0211	0.1235	0.2556	0.5329	1.072
0.442	-0.0218	0.1216	0.253	0.5302	1.066
0.441	-0.02318	0.1207	0.2513	0.5261	1.06
0.44	-0.02362	0.1194	0.2494	0.5241	1.055
0.439	-0.0247	0.1183	0.2479	0.5203	1.049
0.438	-0.02526	0.1169	0.2461	0.518	1.044
0.437	-0.02622	0.1165	0.2447	0.5145	1.038
0.436	-0.0272	0.1139	0.2418	0.5116	1.032
0.435	-0.02779	0.1142	0.2413	0.5088	1.028
0.434	-0.02842	0.1121	0.2387	0.5062	1.022
0.433	-0.02987	0.1111	0.2373	0.5025	1.017
0.432	-0.02985	0.11	0.2354	0.5006	1.012
0.431	-0.03136	0.1091	0.2338	0.4968	1.006
0.43	-0.03194	0.1073	0.2316	0.4946	1.001
0.429	-0.03275	0.1067	0.2305	0.4913	0.996
0.428	-0.03373	0.1049	0.2277	0.4885	0.9903
0.427	-0.03437	0.1046	0.227	0.4856	0.9858
0.426	-0.03475	0.1029	0.2248	0.4833	0.9807
0.425	-0.03636	0.102	0.2234	0.4797	0.9752
0.424	-0.03652	0.1004	0.2212	0.4776	0.9708
0.423	-0.03772	0.09969	0.2202	0.4742	0.9657
0.422	-0.03808	0.09822	0.2179	0.4718	0.9606
0.421	-0.03927	0.09766	0.2169	0.4688	0.9556
0.42	-0.0401	0.09541	0.2142	0.4659	0.9502
0.419	-0.04048	0.09545	0.2138	0.4631	0.9459
0.418	-0.0411	0.09377	0.2112	0.4608	0.9408
0.417	-0.04253	0.09279	0.2098	0.4572	0.9354
0.416	-0.04278	0.09139	0.208	0.4551	0.9308
0.415	-0.04404	0.09051	0.2066	0.4518	0.9255
0.414	-0.04445	0.08901	0.2045	0.4496	0.9207
0.413	-0.04513	0.08883	0.2036	0.4467	0.9162
0.412	-0.04612	0.08625	0.2009	0.4438	0.9106
0.411	-0.0468	0.08647	0.2003	0.4411	0.9063
0.41	-0.04836	0.08329	0.1971	0.4374	0.8998
0.409	-0.04922	0.08338	0.1962	0.4348	0.8953
0.408	-0.04856	0.08223	0.1947	0.4331	0.8912
0.407	-0.05015	0.08156	0.1934	0.4297	0.886
0.406	-0.05034	0.0799	0.1912	0.4277	0.8815
0.405	-0.05136	0.07952	0.1906	0.4245	0.8764
0.404	-0.0521	0.07734	0.1879	0.4218	0.871
0.403	-0.05288	0.07724	0.1872	0.4191	0.8665
0.402	-0.05313	0.07558	0.1851	0.4167	0.8615
0.401	-0.05458	0.07456	0.1838	0.4132	0.8561
0.4	-0.0546	0.07336	0.1818	0.4115	0.8516
0.399	-0.05592	0.07253	0.1804	0.4077	0.8463
0.398	-0.05606	0.07078	0.1785	0.4056	0.8412
0.397	-0.05697	0.07056	0.1775	0.4027	0.8365
0.396	-0.05781	0.06845	0.1748	0.3998	0.8308
0.395	-0.05861	0.0682	0.1742	0.3971	0.8265
0.394	-0.05884	0.06647	0.172	0.3946	0.8212
0.393	-0.06026	0.06563	0.1706	0.3913	0.8156
0.392	-0.06023	0.06428	0.1688	0.3889	0.8108
0.391	-0.06162	0.06338	0.1675	0.3852	0.8055
0.39	-0.06183	0.06196	0.1655	0.3832	0.8002
0.389	-0.06272	0.06127	0.1645	0.38	0.7951
0.388	-0.06359	0.05933	0.1618	0.3771	0.7892
0.387	-0.06395	0.05943	0.1613	0.3742	0.7844
0.386	-0.06442	0.0575	0.1589	0.3717	0.779
0.385	-0.06587	0.05651	0.1575	0.3679	0.773
0.384	-0.06566	0.05517	0.1556	0.3661	0.768
0.383	-0.06715	0.05439	0.1544	0.3625	0.762
0.382	-0.06729	0.05286	0.1522	0.36	0.757
0.381	-0.06813	0.05236	0.1514	0.3567	0.7513
0.38	-0.0688	0.05035	0.1486	0.3537	0.745
0.379	-0.06944	0.05008	0.1479	0.3507	0.7399
0.378	-0.06983	0.04844	0.1455	0.3482	0.7342
0.377	-0.07134	0.04734	0.1441	0.3443	0.7279
0.376	-0.07097	0.04615	0.1422	0.3424	0.7225
0.375	-0.07239	0.04524	0.1409	0.3383	0.7162
0.374	-0.0727	0.04386	0.1386	0.3359	0.7106
0.373	-0.0735	0.04328	0.1377	0.3324	0.7044
0.372	-0.07412	0.04106	0.1349	0.3291	0.6977
0.371	-0.07492	0.04079	0.1343	0.3262	0.6922
0.37	-0.07501	0.03921	0.1318	0.3233	0.6857
0.369	-0.07667	0.03807	0.1305	0.3194	0.6792
0.368	-0.07631	0.03678	0.1285	0.3169	0.6733
0.367	-0.07785	0.03584	0.127	0.3127	0.6664
0.366	-0.07774	0.03424	0.1249	0.3101	0.6601
0.365	-0.07903	0.03365	0.1237	0.3063	0.6538
0.364	-0.07934	0.03161	0.1208	0.3028	0.6464
0.363	-0.08013	0.0314	0.1201	0.2995	0.6405
0.362	-0.08015	0.02959	0.1178	0.2967	0.6338
0.361	-0.08192	0.02852	0.1161	0.2923	0.6263
0.36	-0.08154	0.02708	0.114	0.2896	0.6197
0.359	-0.08303	0.02623	0.1124	0.2854	0.6123
0.358	-0.08294	0.0244	0.1105	0.2825	0.6056
0.357	-0.0841	0.02397	0.1093	0.2784	0.5987
0.356	-0.08458	0.02164	0.1059	0.2749	0.5908
0.355	-0.08525	0.02138	0.1058	0.2714	0.584
0.354	-0.08539	0.01958	0.1026	0.268	0.5766
0.353	-0.08706	0.01836	0.1012	0.2635	0.5689
0.352	-0.08661	0.01695	0.09907	0.2606	0.5616
0.351	-0.08836	0.01587	0.09734	0.256	0.5536
0.35	-0.08818	0.01425	0.09507	0.2529	0.5462
0.349	-0.08891	0.01378	0.09384	0.2489	0.5388
0.348	-0.08986	0.01125	0.09079	0.2449	0.5303
0.347	-0.09043	0.01089	0.08985	0.241	0.5229
0.346	-0.09039	0.00904	0.08742	0.2374	0.5152
0.345	-0.09221	0.00797	0.08562	0.2326	0.5066
0.344	-0.09167	0.00638	0.08336	0.2295	0.499
0.343	-0.0932	0.00532	0.08171	0.2246	0.4908
0.342	-0.09307	0.00368	0.07921	0.2213	0.4828
0.341	-0.09424	0.0028	0.07778	0.2167	0.4747
0.34	-0.09487	0.0003535	0.07447	0.2127	0.4656
0.339	-0.09541	5.056e-05	0.07375	0.2084	0.458
0.338	-0.09541	-0.00189	0.07078	0.2048	0.4493
0.337	-0.09721	-0.0032	0.06889	0.1996	0.4405
0.336	-0.09658	-0.00448	0.06675	0.1964	0.4326
0.335	-0.0981	-0.00587	0.06453	0.1913	0.4235
0.334	-0.09823	-0.00767	0.06211	0.1877	0.4151
0.333	-0.09915	-0.00832	0.06069	0.1832	0.4068
0.332	-0.09966	-0.01084	0.05734	0.1788	0.3976
0.331	-0.1004	-0.01125	0.05613	0.1746	0.3894
0.33	-0.1003	-0.01328	0.05356	0.1706	0.3808
0.329	-0.1021	-0.01458	0.05162	0.1653	0.3714
0.328	-0.1017	-0.01605	0.04912	0.1617	0.3632
0.327	-0.1032	-0.01734	0.04709	0.1564	0.3541
0.326	-0.1029	-0.01924	0.04457	0.1528	0.3456
0.325	-0.1041	-0.02003	0.04283	0.1476	0.3368
0.324	-0.1045	-0.02231	0.03969	0.1433	0.3277
0.323	-0.1052	-0.02275	0.03856	0.1391	0.3195
0.322	-0.105	-0.02496	0.03543	0.1348	0.3105
0.321	-0.1069	-0.02627	0.03352	0.1294	0.3013
0.32	-0.1063	-0.02771	0.03125	0.1261	0.2933
0.319	-0.1079	-0.029	0.02899	0.1207	0.284
0.318	-0.1077	-0.03077	0.02675	0.1168	0.2756
0.317	-0.1088	-0.03174	0.02482	0.1122	0.2671
0.316	-0.1093	-0.03404	0.02153	0.1076	0.2579
0.315	-0.11	-0.03451	0.02036	0.1031	0.2501
0.314	-0.1101	-0.03666	0.01721	0.099	0.2413
0.313	-0.1117	-0.03808	0.01537	0.09366	0.2323
0.312	-0.1112	-0.03938	0.01287	0.09026	0.2246
0.311	-0.1126	-0.04065	0.01101	0.08505	0.2157
0.31	-0.1125	-0.0425	0.00818	0.08159	0.2079
0.309	-0.1138	-0.04339	0.00658	0.0763	0.1995
0.308	-0.1142	-0.04573	0.00332	0.0722	0.191
0.307	-0.115	-0.04648	0.00174	0.0675	0.1832
0.306	-0.1148	-0.04818	-0.0009104	0.06368	0.1753
0.305	-0.1164	-0.04947	-0.00302	0.05867	0.1673
0.304	-0.116	-0.05086	-0.00532	0.05544	0.16
0.303	-0.1173	-0.05222	-0.00743	0.0504	0.1519
0.302	-0.1172	-0.05419	-0.01001	0.04678	0.1446
0.301	-0.1187	-0.05487	-0.01165	0.04238	0.1371
0.3	-0.1186	-0.05707	-0.01505	0.03811	0.1292
0.299	-0.1197	-0.05763	-0.01605	0.03427	0.1225
0.298	-0.1195	-0.05944	-0.01874	0.03086	0.1154
0.297	-0.1211	-0.06068	-0.02093	0.02599	0.108
0.296	-0.1206	-0.06226	-0.02326	0.02298	0.1014
0.295	-0.122	-0.06335	-0.02507	0.01822	0.09441
0.294	-0.122	-0.06498	-0.02758	0.01493	0.08806
0.293	-0.123	-0.06593	-0.02918	0.01093	0.08151
0.292	-0.1235	-0.06808	-0.03222	0.00715	0.07444
0.291	-0.1241	-0.0684	-0.0331	0.00358	0.06911
0.29	-0.124	-0.07037	-0.0359	0.0001951	0.06266
0.289	-0.1258	-0.07153	-0.03782	-0.00433	0.05612
0.288	-0.1253	-0.07304	-0.03995	-0.00673	0.05065
0.287	-0.1265	-0.07394	-0.04172	-0.0114	0.04451
0.286	-0.1265	-0.07567	-0.04402	-0.01405	0.03908
0.285	-0.1276	-0.0762	-0.0455	-0.01748	0.03372
0.284	-0.1279	-0.07851	-0.04836	-0.02097	0.02804
0.283	-0.1287	-0.07875	-0.04929	-0.02439	0.02318
0.282	-0.1286	-0.08056	-0.05184	-0.02697	0.0182
0.281	-0.1304	-0.08163	-0.05354	-0.03099	0.01259
0.28	-0.1297	-0.08299	-0.05542	-0.0331	0.00821
0.279	-0.1313	-0.084	-0.0571	-0.03701	0.00306
0.278	-0.1311	-0.08564	-0.05925	-0.03929	-0.00102
0.277	-0.1322	-0.08602	-0.06044	-0.0425	-0.00577
0.276	-0.1326	-0.08824	-0.06316	-0.04527	-0.01085
0.275	-0.1333	-0.08856	-0.06397	-0.04816	-0.01453
0.274	-0.1332	-0.09021	-0.06629	-0.05046	-0.01871
0.273	-0.1351	-0.09123	-0.06764	-0.05372	-0.02299
0.272	-0.1342	-0.09246	-0.06944	-0.0556	-0.02673
0.271	-0.1359	-0.09336	-0.0708	-0.05895	-0.03064
0.27	-0.1357	-0.09474	-0.07294	-0.06069	-0.03426
0.269	-0.1368	-0.0953	-0.07379	-0.06345	-0.03771
0.268	-0.1371	-0.0972	-0.07635	-0.06589	-0.04167
0.267	-0.1379	-0.09755	-0.0772	-0.06805	-0.04465
0.266	-0.1377	-0.09889	-0.07893	-0.07018	-0.04798
0.265	-0.1394	-0.09993	-0.08048	-0.07297	-0.05146
0.264	-0.1388	-0.1011	-0.08212	-0.07448	-0.05399
0.263	-0.1406	-0.1019	-0.0833	-0.07719	-0.05773
0.262	-0.14	-0.1033	-0.08507	-0.07859	-0.0601
0.261	-0.1414	-0.1038	-0.08595	-0.08109	-0.06314
0.26	-0.1416	-0.1056	-0.0883	-0.08293	-0.06613
0.259	-0.1423	-0.1054	-0.08858	-0.08494	-0.06821
0.258	-0.1422	-0.1072	-0.09064	-0.0864	-0.07096
0.257	-0.1438	-0.1079	-0.0918	-0.08884	-0.07387
0.256	-0.1434	-0.109	-0.09316	-0.08993	-0.07581
0.255	-0.1449	-0.1096	-0.09421	-0.09246	-0.07843
0.254	-0.1446	-0.111	-0.09576	-0.09362	-0.08083
0.253	-0.1457	-0.1112	-0.09644	-0.09556	-0.08281
0.252	-0.1459	-0.1131	-0.0986	-0.09704	-0.08558
0.251	-0.1468	-0.1131	-0.09874	-0.09855	-0.08718
0.25	-0.1467	-0.1145	-0.1005	-0.1001	-0.08922
0.249	-0.1486	-0.1154	-0.1017	-0.1022	-0.09169
0.248	-0.1476	-0.1162	-0.1028	-0.1029	-0.09315
0.247	-0.1493	-0.117	-0.1036	-0.1048	-0.09541
0.246	-0.149	-0.1181	-0.1052	-0.1057	-0.09676
0.245	-0.1502	-0.1183	-0.1054	-0.1074	-0.09871
0.244	-0.1505	-0.1203	-0.1075	-0.1089	-0.1008
0.243	-0.1512	-0.1198	-0.1074	-0.1098	-0.102
0.242	-0.151	-0.1213	-0.1091	-0.1107	-0.1036
0.241	-0.1528	-0.122	-0.11	-0.113	-0.1057
0.24	-0.1521	-0.1228	-0.1109	-0.1131	-0.1064
0.239	-0.1539	-0.1236	-0.1119	-0.1152	-0.1084
0.238	-0.1534	-0.1247	-0.1132	-0.1157	-0.1097
0.237	-0.1547	-0.1248	-0.1136	-0.1173	-0.1113
0.236	-0.1549	-0.1263	-0.1155	-0.1182	-0.1128
0.235	-0.1556	-0.1262	-0.1151	-0.1194	-0.1136
0.234	-0.1553	-0.1274	-0.1168	-0.1197	-0.115
0.233	-0.1572	-0.1281	-0.1173	-0.1217	-0.1168
0.232	-0.1565	-0.129	-0.1185	-0.122	-0.1176
0.231	-0.1582	-0.1293	-0.1191	-0.1237	-0.1191
0.23	-0.1577	-0.1306	-0.1202	-0.124	-0.1201
0.229	-0.159	-0.1307	-0.1205	-0.1253	-0.1212
0.228	-0.1593	-0.1323	-0.1222	-0.1261	-0.1227
0.227	-0.1599	-0.132	-0.1221	-0.1269	-0.1233
0.226	-0.1598	-0.1334	-0.1234	-0.1275	-0.1244
0.225	-0.1615	-0.1338	-0.1241	-0.1292	-0.1258
0.224	-0.161	-0.1346	-0.1249	-0.1292	-0.1264
0.223	-0.1625	-0.1352	-0.1254	-0.1308	-0.1278
0.222	-0.1624	-0.1361	-0.1266	-0.1311	-0.1285
0.221	-0.163	-0.1362	-0.1265	-0.1322	-0.1295
0.22	-0.1637	-0.1377	-0.1281	-0.1329	-0.1307
0.219	-0.1643	-0.1375	-0.1279	-0.1338	-0.1313
0.218	-0.1644	-0.1386	-0.1291	-0.134	-0.1321
0.217	-0.1659	-0.1391	-0.1299	-0.1357	-0.1337
0.216	-0.1653	-0.14	-0.1306	-0.1357	-0.134
0.215	-0.1669	-0.1402	-0.1312	-0.1371	-0.1352
0.214	-0.1664	-0.1413	-0.1319	-0.1371	-0.1358
0.213	-0.1679	-0.1413	-0.1322	-0.1384	-0.1367
0.212	-0.168	-0.1431	-0.1339	-0.1389	-0.1379
0.211	-0.1688	-0.1424	-0.1335	-0.1397	-0.1384
0.21	-0.1686	-0.1438	-0.1346	-0.14	-0.1391
0.209	-0.1703	-0.1443	-0.135	-0.1416	-0.1404
0.208	-0.1696	-0.1448	-0.1358	-0.1412	-0.1404
0.207	-0.1712	-0.1451	-0.1363	-0.1428	-0.1419
0.206	-0.1709	-0.1462	-0.1372	-0.1427	-0.1423
0.205	-0.1723	-0.1463	-0.1376	-0.1441	-0.1434
0.204	-0.1724	-0.1478	-0.1388	-0.1445	-0.1443
0.203	-0.1731	-0.1472	-0.1384	-0.1452	-0.1447
0.202	-0.1729	-0.1484	-0.1396	-0.1451	-0.1449
0.201	-0.1747	-0.1488	-0.14	-0.1466	-0.1465
0.2	-0.174	-0.1494	-0.1406	-0.1463	-0.1466
0.199	-0.1757	-0.15	-0.141	-0.1478	-0.1477
0.198	-0.1752	-0.1508	-0.142	-0.1478	-0.1481
0.197	-0.1764	-0.1507	-0.1419	-0.1487	-0.1489
0.196	-0.1767	-0.1523	-0.1433	-0.1494	-0.1499
0.195	-0.1773	-0.1517	-0.1429	-0.1498	-0.1501
0.194	-0.1775	-0.1528	-0.1442	-0.1501	-0.1507
0.193	-0.179	-0.1531	-0.1444	-0.1514	-0.152
0.192	-0.1782	-0.1539	-0.145	-0.1512	-0.152
0.191	-0.1799	-0.1542	-0.1453	-0.1525	-0.1531
0.19	-0.1795	-0.1551	-0.1462	-0.1525	-0.1534
0.189	-0.1805	-0.155	-0.1459	-0.1532	-0.1541
0.188	-0.181	-0.1565	-0.1475	-0.1537	-0.1552
0.187	-0.1816	-0.1559	-0.1471	-0.1544	-0.1552
0.186	-0.1817	-0.1573	-0.1481	-0.1545	-0.1561
0.185	-0.1832	-0.1575	-0.1486	-0.1558	-0.157
0.184	-0.1826	-0.1583	-0.149	-0.1555	-0.1573
0.183	-0.184	-0.1584	-0.1494	-0.1568	-0.1582
0.182	-0.1837	-0.1592	-0.1503	-0.1566	-0.1583
0.181	-0.185	-0.1594	-0.1501	-0.1578	-0.1592
0.18	-0.1852	-0.1606	-0.1516	-0.1581	-0.1601
0.179	-0.1858	-0.1599	-0.1511	-0.1587	-0.1603
0.178	-0.1858	-0.1611	-0.1519	-0.1586	-0.1608
0.177	-0.1875	-0.1615	-0.1526	-0.16	-0.1618
0.176	-0.1866	-0.162	-0.153	-0.1597	-0.1619
0.175	-0.1884	-0.1622	-0.1531	-0.1609	-0.1628
0.174	-0.1879	-0.1633	-0.154	-0.1609	-0.1633
0.173	-0.1893	-0.1631	-0.1541	-0.1618	-0.1638
0.172	-0.1895	-0.1646	-0.1553	-0.1622	-0.1649
0.171	-0.19	-0.1642	-0.1549	-0.1628	-0.1649
0.17	-0.1899	-0.1652	-0.1558	-0.1627	-0.1654
0.169	-0.1918	-0.1654	-0.1561	-0.1642	-0.1664
0.168	-0.1911	-0.1662	-0.1567	-0.1638	-0.1666
0.167	-0.1926	-0.1665	-0.157	-0.1649	-0.1677
0.166	-0.1921	-0.1673	-0.1577	-0.1648	-0.1676
0.165	-0.1935	-0.1672	-0.1578	-0.1657	-0.1687
0.164	-0.1937	-0.1686	-0.159	-0.1662	-0.1692
0.163	-0.1943	-0.1681	-0.1584	-0.1666	-0.1694
0.162	-0.1942	-0.1692	-0.1595	-0.1666	-0.17
0.161	-0.196	-0.1696	-0.1598	-0.1681	-0.171
0.16	-0.1953	-0.1702	-0.1604	-0.1677	-0.1709
0.159	-0.1968	-0.1704	-0.1606	-0.1689	-0.172
0.158	-0.1966	-0.1712	-0.1614	-0.1689	-0.1724
0.157	-0.1976	-0.1712	-0.1611	-0.1693	-0.1726
0.156	-0.1979	-0.1726	-0.1626	-0.1699	-0.1735
0.155	-0.1987	-0.1721	-0.1622	-0.1706	-0.1736
0.154	-0.1984	-0.173	-0.1629	-0.1705	-0.1741
0.153	-0.2003	-0.1734	-0.1633	-0.1718	-0.1752
0.152	-0.1994	-0.1739	-0.1638	-0.1714	-0.1755
0.151	-0.2012	-0.1743	-0.1641	-0.1726	-0.176
0.15	-0.2007	-0.1751	-0.1648	-0.1726	-0.1763
0.149	-0.202	-0.1749	-0.1648	-0.1733	-0.177
0.148	-0.2021	-0.1763	-0.1661	-0.1738	-0.1779
0.147	-0.203	-0.1759	-0.1657	-0.1743	-0.178
0.146	-0.2026	-0.1769	-0.1664	-0.1742	-0.1783
0.145	-0.2043	-0.177	-0.1669	-0.1756	-0.1795
0.144	-0.2037	-0.1779	-0.1672	-0.1749	-0.1793
0.143	-0.2051	-0.1779	-0.1676	-0.1764	-0.1806
0.142	-0.2049	-0.1789	-0.1684	-0.1761	-0.1804
0.141	-0.206	-0.1786	-0.1682	-0.177	-0.1812
0.14	-0.2062	-0.18	-0.1696	-0.1775	-0.1819
0.139	-0.2071	-0.1797	-0.1688	-0.1779	-0.182
0.138	-0.2068	-0.1805	-0.1698	-0.1779	-0.1821
0.137	-0.2085	-0.1809	-0.1702	-0.1792	-0.1843
0.136	-0.2079	-0.1816	-0.1705	-0.1788	-0.183
0.135	-0.2096	-0.1817	-0.171	-0.18	-0.1853
0.134	-0.2091	-0.1827	-0.1716	-0.1799	-0.1838
0.133	-0.2104	-0.1824	-0.1716	-0.1808	-0.1866
0.132	-0.2106	-0.1839	-0.1728	-0.1809	-0.1843
0.131	-0.2113	-0.1832	-0.1723	-0.1816	-0.1863
0.13	-0.2111	-0.1843	-0.1733	-0.1815	-0.1857
0.129	-0.2128	-0.1849	-0.1735	-0.1829	-0.1886
0.128	-0.2121	-0.1851	-0.1739	-0.1823	-0.1874
0.127	-0.2138	-0.1855	-0.1742	-0.1836	-0.1878
0.126	-0.2133	-0.1864	-0.175	-0.1837	-0.1892
0.125	-0.2145	-0.186	-0.1749	-0.1841	-0.1879
0.124	-0.2148	-0.1875	-0.1761	-0.1847	-0.1912
0.123	-0.2155	-0.187	-0.1756	-0.1851	-0.1897
0.122	-0.2156	-0.1882	-0.1767	-0.1853	-0.1908
0.121	-0.217	-0.1885	-0.1769	-0.1865	-0.1912
0.12	-0.2162	-0.189	-0.1773	-0.186	-0.1917
0.119	-0.218	-0.1891	-0.1776	-0.1872	-0.1925
0.118	-0.2175	-0.1901	-0.1782	-0.1871	-0.1923
0.117	-0.2188	-0.19	-0.1784	-0.1879	-0.1931
0.116	-0.219	-0.1913	-0.1794	-0.1883	-0.1953
0.115	-0.2196	-0.1908	-0.179	-0.1887	-0.193
0.114	-0.2195	-0.192	-0.18	-0.189	-0.1948
0.113	-0.2212	-0.1922	-0.1801	-0.1902	-0.1951
0.112	-0.2204	-0.1926	-0.1807	-0.1896	-0.1963
0.111	-0.2222	-0.1931	-0.1811	-0.1907	-0.1946
0.11	-0.2218	-0.194	-0.1817	-0.1908	-0.1977
0.109	-0.223	-0.1939	-0.1817	-0.1916	-0.199
0.108	-0.2229	-0.1953	-0.1829	-0.1921	-0.1963
0.107	-0.2239	-0.1946	-0.1825	-0.1925	-0.2029
0.106	-0.2237	-0.1957	-0.1833	-0.1925	-0.1941
0.105	-0.2254	-0.196	-0.1836	-0.194	-0.1993
0.104	-0.2247	-0.1967	-0.1841	-0.1933	-0.1998
0.103	-0.2264	-0.197	-0.1847	-0.1949	-0.2006
0.102	-0.2259	-0.1981	-0.1851	-0.1946	-0.2008
0.101	-0.2272	-0.1976	-0.1852	-0.1955	-0.2014
0.1	-0.2273	-0.1991	-0.1863	-0.1958	-0.2023
0.099	-0.2279	-0.1985	-0.1859	-0.1962	-0.2021
0.098	-0.2278	-0.1996	-0.1866	-0.1963	-0.2027
0.097	-0.2294	-0.1998	-0.187	-0.1976	-0.2037
0.096	-0.2289	-0.2007	-0.1876	-0.1973	-0.2036
0.095	-0.2304	-0.2008	-0.1879	-0.1985	-0.2046
0.094	-0.23	-0.2016	-0.1886	-0.1982	-0.205
0.093	-0.2311	-0.2013	-0.1884	-0.1991	-0.2053
0.092	-0.2314	-0.203	-0.1898	-0.1996	-0.2063
0.091	-0.2321	-0.2025	-0.1895	-0.2	-0.2062
0.09	-0.2318	-0.2033	-0.1901	-0.1999	-0.2068
0.089	-0.2337	-0.2037	-0.1908	-0.2015	-0.2079
0.088	-0.2329	-0.2043	-0.1908	-0.201	-0.2078
0.087	-0.2343	-0.2045	-0.1915	-0.2022	-0.2087
0.086	-0.2342	-0.2054	-0.1918	-0.202	-0.209
0.085	-0.2353	-0.2053	-0.1922	-0.2028	-0.2095
0.084	-0.2355	-0.2068	-0.1931	-0.2035	-0.2104
0.083	-0.2361	-0.2063	-0.193	-0.204	-0.2106
0.082	-0.2361	-0.2072	-0.1937	-0.2039	-0.2112
0.081	-0.2378	-0.2076	-0.1942	-0.2052	-0.212
0.08	-0.2368	-0.208	-0.1944	-0.2047	-0.2119
0.079	-0.2387	-0.2085	-0.195	-0.2062	-0.213
0.078	-0.2382	-0.2094	-0.1955	-0.206	-0.213
0.077	-0.2392	-0.2092	-0.1956	-0.2067	-0.2142
0.076	-0.2395	-0.2109	-0.1966	-0.2072	-0.2145
0.075	-0.2403	-0.2102	-0.1966	-0.2077	-0.2145
0.074	-0.24	-0.2114	-0.1972	-0.2078	-0.2152
0.073	-0.2417	-0.2118	-0.1979	-0.2091	-0.2163
0.072	-0.241	-0.2123	-0.1981	-0.2086	-0.2161
0.071	-0.2427	-0.2127	-0.1988	-0.2102	-0.2171
0.07	-0.2423	-0.2135	-0.1992	-0.2099	-0.2178
0.069	-0.2434	-0.2133	-0.1993	-0.2108	-0.2181
0.068	-0.2437	-0.215	-0.2004	-0.2113	-0.2191
0.067	-0.2443	-0.2141	-0.2	-0.2115	-0.2189
0.066	-0.2441	-0.2156	-0.2007	-0.2118	-0.2191
0.065	-0.246	-0.2158	-0.2015	-0.2132	-0.2211
0.064	-0.245	-0.2164	-0.2019	-0.2127	-0.2206
0.063	-0.2469	-0.2166	-0.2022	-0.214	-0.2214
0.062	-0.2463	-0.2178	-0.2028	-0.2141	-0.2224
0.061	-0.2474	-0.2173	-0.2029	-0.2149	-0.2218
0.06	-0.2477	-0.2188	-0.204	-0.2153	-0.2231
0.059	-0.2486	-0.2185	-0.2038	-0.2157	-0.2246
0.058	-0.2482	-0.2197	-0.2046	-0.216	-0.2232
0.057	-0.25	-0.2198	-0.2052	-0.2173	-0.226
0.056	-0.2493	-0.2207	-0.2053	-0.2169	-0.2255
0.055	-0.2508	-0.2208	-0.2061	-0.2182	-0.2258
0.054	-0.2505	-0.2217	-0.2063	-0.218	-0.2262
0.053	-0.2515	-0.2217	-0.2069	-0.219	-0.227
0.052	-0.2518	-0.2231	-0.2078	-0.2196	-0.228
0.051	-0.2525	-0.2226	-0.2077	-0.22	-0.2278
0.05	-0.2523	-0.2235	-0.2083	-0.2201	-0.2286
0.049	-0.2541	-0.224	-0.2091	-0.2214	-0.2296
0.048	-0.2532	-0.2248	-0.2092	-0.2211	-0.2296
0.047	-0.255	-0.2248	-0.2098	-0.2222	-0.2307
0.046	-0.2543	-0.2258	-0.2102	-0.2223	-0.2309
0.045	-0.256	-0.2259	-0.2107	-0.2233	-0.2317
0.044	-0.2558	-0.2272	-0.2115	-0.2236	-0.2324
0.043	-0.2566	-0.2268	-0.2116	-0.2242	-0.2327
0.042	-0.2564	-0.2278	-0.2119	-0.2242	-0.233
0.041	-0.2582	-0.2282	-0.213	-0.2256	-0.2343
0.04	-0.2574	-0.2289	-0.2129	-0.2251	-0.2346
0.039	-0.259	-0.229	-0.2136	-0.2265	-0.2351
0.038	-0.2586	-0.2302	-0.2141	-0.2265	-0.2337
0.037	-0.2599	-0.23	-0.2145	-0.2274	-0.2371
0.036	-0.26	-0.2315	-0.2154	-0.2278	-0.2384
0.035	-0.2606	-0.2309	-0.2155	-0.2283	-0.2369
0.034	-0.2606	-0.2321	-0.2159	-0.2285	-0.2379
0.033	-0.2623	-0.2326	-0.2169	-0.2299	-0.2386
0.032	-0.2616	-0.2332	-0.217	-0.2297	-0.2393
0.031	-0.2632	-0.2336	-0.2178	-0.2309	-0.2399
0.03	-0.2627	-0.2345	-0.2179	-0.2308	-0.2405
0.029	-0.2638	-0.2342	-0.2184	-0.2317	-0.2403
0.028	-0.264	-0.2358	-0.2193	-0.2323	-0.243
0.027	-0.2652	-0.2356	-0.2197	-0.2328	-0.2421
0.026	-0.2645	-0.2365	-0.2199	-0.2328	-0.2406
0.025	-0.2663	-0.237	-0.2212	-0.2342	-0.2455
0.024	-0.2658	-0.2376	-0.2207	-0.234	-0.2439
0.023	-0.2673	-0.2378	-0.2218	-0.2352	-0.2449
0.022	-0.2669	-0.2387	-0.222	-0.2352	-0.2451
0.021	-0.268	-0.239	-0.2225	-0.236	-0.2458
0.02	-0.2684	-0.2404	-0.2233	-0.2367	-0.2469
0.019	-0.2693	-0.2398	-0.2236	-0.2373	-0.2471
0.018	-0.2689	-0.241	-0.2239	-0.2373	-0.2476
0.017	-0.2707	-0.2414	-0.2249	-0.2389	-0.2487
0.016	-0.2699	-0.242	-0.2248	-0.2384	-0.2488
0.015	-0.2717	-0.2425	-0.2257	-0.2398	-0.2498
0.014	-0.2712	-0.2435	-0.226	-0.2397	-0.2499
0.013	-0.2723	-0.2433	-0.2263	-0.2406	-0.2509
0.012	-0.2727	-0.2449	-0.2273	-0.2414	-0.2518
0.011	-0.2734	-0.2445	-0.2275	-0.2417	-0.2518
0.01	-0.273	-0.2456	-0.2277	-0.242	-0.2526
0.009	-0.275	-0.2461	-0.229	-0.2434	-0.2535
0.008	-0.2743	-0.2468	-0.2289	-0.243	-0.2539
0.007	-0.276	-0.2473	-0.2299	-0.2445	-0.2549
0.006	-0.2754	-0.2481	-0.23	-0.2444	-0.2553
0.005	-0.2768	-0.248	-0.2308	-0.2454	-0.2558
0.004	-0.2769	-0.2496	-0.2314	-0.2459	-0.2571
0.003	-0.2777	-0.2489	-0.2317	-0.2465	-0.2567
0.002	-0.2777	-0.2505	-0.2318	-0.2467	-0.2577
0.001	-0.2794	-0.2509	-0.2333	-0.2481	-0.2587

## Sheet: Fig. 6a-Right
Potential/V	Current μA	Current μA	Current μA
versus SCE	A1	A1 + 1b + morpholine	A1 + Ni/L5 + 1b + morpholine
-0.4	-0.4238	-1.665	-0.5758
-0.399	-0.3845	-1.608	-0.5327
-0.398	-0.3702	-1.583	-0.5157
-0.397	-0.3614	-1.562	-0.5056
-0.396	-0.3544	-1.544	-0.4951
-0.395	-0.3483	-1.528	-0.4884
-0.394	-0.3426	-1.513	-0.4796
-0.393	-0.337	-1.497	-0.4739
-0.392	-0.3319	-1.484	-0.4674
-0.391	-0.3269	-1.468	-0.4618
-0.39	-0.3222	-1.456	-0.4554
-0.389	-0.3175	-1.441	-0.45
-0.388	-0.3127	-1.429	-0.4426
-0.387	-0.3089	-1.414	-0.4397
-0.386	-0.3046	-1.402	-0.4344
-0.385	-0.3002	-1.388	-0.4287
-0.384	-0.2966	-1.377	-0.423
-0.383	-0.2926	-1.362	-0.4192
-0.382	-0.2889	-1.352	-0.4144
-0.381	-0.285	-1.337	-0.4099
-0.38	-0.2813	-1.328	-0.404
-0.379	-0.2779	-1.314	-0.4017
-0.378	-0.2744	-1.304	-0.3962
-0.377	-0.2708	-1.29	-0.3933
-0.376	-0.2678	-1.28	-0.3889
-0.375	-0.2646	-1.268	-0.3852
-0.374	-0.2615	-1.258	-0.3803
-0.373	-0.2584	-1.246	-0.3774
-0.372	-0.2548	-1.236	-0.3729
-0.371	-0.252	-1.224	-0.3695
-0.37	-0.249	-1.214	-0.3655
-0.369	-0.2457	-1.203	-0.3625
-0.368	-0.243	-1.194	-0.3596
-0.367	-0.2399	-1.183	-0.3553
-0.366	-0.237	-1.174	-0.3515
-0.365	-0.2341	-1.162	-0.3485
-0.364	-0.2314	-1.153	-0.3462
-0.363	-0.2286	-1.142	-0.343
-0.362	-0.2259	-1.133	-0.3395
-0.361	-0.2231	-1.122	-0.3364
-0.36	-0.2206	-1.114	-0.333
-0.359	-0.2176	-1.103	-0.3296
-0.358	-0.2153	-1.095	-0.3265
-0.357	-0.2126	-1.084	-0.3241
-0.356	-0.2098	-1.077	-0.3207
-0.355	-0.2077	-1.067	-0.3187
-0.354	-0.205	-1.059	-0.3143
-0.353	-0.2025	-1.048	-0.3112
-0.352	-0.2003	-1.041	-0.3087
-0.351	-0.1976	-1.031	-0.307
-0.35	-0.1955	-1.025	-0.3023
-0.349	-0.1936	-1.013	-0.3008
-0.348	-0.1909	-1.006	-0.298
-0.347	-0.1889	-0.9949	-0.2948
-0.346	-0.1865	-0.9886	-0.2921
-0.345	-0.184	-0.9779	-0.288
-0.344	-0.1821	-0.9713	-0.2883
-0.343	-0.1797	-0.9589	-0.2842
-0.342	-0.1777	-0.9533	-0.2817
-0.341	-0.1756	-0.9433	-0.2805
-0.34	-0.1734	-0.9381	-0.2764
-0.339	-0.1715	-0.9283	-0.2746
-0.338	-0.1692	-0.9214	-0.2713
-0.337	-0.1672	-0.9108	-0.2685
-0.336	-0.1657	-0.907	-0.2661
-0.335	-0.1631	-0.8971	-0.2647
-0.334	-0.1613	-0.8912	-0.2622
-0.333	-0.1595	-0.8821	-0.2597
-0.332	-0.1573	-0.8752	-0.2573
-0.331	-0.1556	-0.8668	-0.2561
-0.33	-0.1539	-0.861	-0.2529
-0.329	-0.1516	-0.8526	-0.2505
-0.328	-0.1502	-0.8462	-0.2486
-0.327	-0.148	-0.837	-0.2476
-0.326	-0.1465	-0.8306	-0.2453
-0.325	-0.1447	-0.8225	-0.2421
-0.324	-0.1427	-0.8173	-0.2397
-0.323	-0.1415	-0.8093	-0.2396
-0.322	-0.1394	-0.803	-0.2355
-0.321	-0.1377	-0.7939	-0.2343
-0.32	-0.1361	-0.7883	-0.2304
-0.319	-0.1342	-0.7794	-0.23
-0.318	-0.1326	-0.775	-0.2281
-0.317	-0.1311	-0.7659	-0.2255
-0.316	-0.1292	-0.7606	-0.2234
-0.315	-0.1278	-0.7518	-0.2222
-0.314	-0.1262	-0.748	-0.2191
-0.313	-0.1244	-0.7389	-0.2184
-0.312	-0.123	-0.7329	-0.2156
-0.311	-0.1213	-0.7255	-0.2142
-0.31	-0.1198	-0.7196	-0.2118
-0.309	-0.1183	-0.7112	-0.2113
-0.308	-0.1165	-0.7054	-0.2077
-0.307	-0.115	-0.6962	-0.2068
-0.306	-0.1134	-0.6917	-0.204
-0.305	-0.1119	-0.6841	-0.2042
-0.304	-0.1107	-0.6792	-0.2011
-0.303	-0.1093	-0.6718	-0.2007
-0.302	-0.1076	-0.6661	-0.1973
-0.301	-0.1063	-0.6589	-0.1967
-0.3	-0.1046	-0.6545	-0.1942
-0.299	-0.1037	-0.6473	-0.1928
-0.298	-0.102	-0.6434	-0.1906
-0.297	-0.1007	-0.6359	-0.1889
-0.296	-0.09924	-0.6322	-0.186
-0.295	-0.09767	-0.6257	-0.1863
-0.294	-0.0965	-0.6201	-0.1841
-0.293	-0.09518	-0.6135	-0.1836
-0.292	-0.0934	-0.6091	-0.1805
-0.291	-0.09228	-0.602	-0.1814
-0.29	-0.09105	-0.5976	-0.1771
-0.289	-0.08963	-0.5916	-0.1768
-0.288	-0.08832	-0.589	-0.1746
-0.287	-0.08694	-0.5811	-0.1739
-0.286	-0.08566	-0.5767	-0.1723
-0.285	-0.08461	-0.5704	-0.1711
-0.284	-0.08294	-0.5647	-0.1678
-0.283	-0.08214	-0.5596	-0.1673
-0.282	-0.08069	-0.554	-0.1664
-0.281	-0.07949	-0.5479	-0.165
-0.28	-0.07817	-0.5441	-0.1624
-0.279	-0.07679	-0.5379	-0.161
-0.278	-0.07579	-0.5339	-0.1613
-0.277	-0.07435	-0.5292	-0.1604
-0.276	-0.07294	-0.5247	-0.1561
-0.275	-0.07189	-0.5179	-0.1553
-0.274	-0.07062	-0.514	-0.1554
-0.273	-0.06926	-0.5074	-0.1543
-0.272	-0.06832	-0.504	-0.1523
-0.271	-0.06693	-0.4953	-0.1507
-0.27	-0.06585	-0.4923	-0.1496
-0.269	-0.06484	-0.486	-0.1499
-0.268	-0.06333	-0.4825	-0.1463
-0.267	-0.06261	-0.4774	-0.146
-0.266	-0.06157	-0.4736	-0.1439
-0.265	-0.06026	-0.4679	-0.1435
-0.264	-0.05932	-0.4635	-0.1417
-0.263	-0.05812	-0.4577	-0.1406
-0.262	-0.05704	-0.4539	-0.1385
-0.261	-0.05607	-0.4489	-0.1389
-0.26	-0.05477	-0.4437	-0.1371
-0.259	-0.05414	-0.4387	-0.135
-0.258	-0.05267	-0.4344	-0.1345
-0.257	-0.05157	-0.4289	-0.1334
-0.256	-0.05094	-0.4255	-0.1322
-0.255	-0.04964	-0.4198	-0.1302
-0.254	-0.04852	-0.4173	-0.1294
-0.253	-0.04776	-0.4107	-0.1286
-0.252	-0.04635	-0.4076	-0.1267
-0.251	-0.04555	-0.4016	-0.127
-0.25	-0.04428	-0.3982	-0.1244
-0.249	-0.04327	-0.3927	-0.1243
-0.248	-0.04249	-0.3906	-0.1224
-0.247	-0.04133	-0.3838	-0.1226
-0.246	-0.04032	-0.381	-0.1201
-0.245	-0.03962	-0.3765	-0.1204
-0.244	-0.03816	-0.3727	-0.1172
-0.243	-0.03789	-0.3688	-0.118
-0.242	-0.03647	-0.3657	-0.1158
-0.241	-0.03566	-0.3599	-0.1153
-0.24	-0.03503	-0.358	-0.1127
-0.239	-0.03381	-0.3522	-0.1132
-0.238	-0.03281	-0.35	-0.112
-0.237	-0.03223	-0.345	-0.113
-0.236	-0.03073	-0.3408	-0.1104
-0.235	-0.03012	-0.3362	-0.1102
-0.234	-0.0291	-0.3335	-0.108
-0.233	-0.02836	-0.3291	-0.1067
-0.232	-0.02727	-0.3268	-0.1058
-0.231	-0.02644	-0.3215	-0.1046
-0.23	-0.02547	-0.319	-0.1022
-0.229	-0.0248	-0.3129	-0.1045
-0.228	-0.0234	-0.3103	-0.1013
-0.227	-0.02306	-0.3049	-0.102
-0.226	-0.02196	-0.303	-0.0992
-0.225	-0.02087	-0.2976	-0.0996
-0.224	-0.02008	-0.2953	-0.09753
-0.223	-0.01916	-0.2907	-0.09655
-0.222	-0.01817	-0.2881	-0.09606
-0.221	-0.01763	-0.2833	-0.09615
-0.22	-0.0163	-0.2801	-0.09389
-0.219	-0.016	-0.2761	-0.09497
-0.218	-0.01489	-0.273	-0.09065
-0.217	-0.01405	-0.2687	-0.09261
-0.216	-0.01331	-0.2666	-0.08996
-0.215	-0.01245	-0.2617	-0.09045
-0.214	-0.01166	-0.2604	-0.08848
-0.213	-0.01089	-0.2536	-0.08829
-0.212	-0.00997	-0.2511	-0.08602
-0.211	-0.00938	-0.248	-0.08642
-0.21	-0.00835	-0.2451	-0.08484
-0.209	-0.00763	-0.2401	-0.08455
-0.208	-0.00715	-0.2388	-0.08288
-0.207	-0.00607	-0.2341	-0.08238
-0.206	-0.00521	-0.2311	-0.0812
-0.205	-0.00455	-0.2269	-0.08022
-0.204	-0.00342	-0.2234	-0.07943
-0.203	-0.00314	-0.2196	-0.07884
-0.202	-0.00196	-0.2183	-0.07688
-0.201	-0.00142	-0.2137	-0.07638
-0.2	-0.0004583	-0.2106	-0.0757
-0.199	0.0002203	-0.207	-0.0754
-0.198	0.00125	-0.2057	-0.07383
-0.197	0.00159	-0.2009	-0.07275
-0.196	0.00302	-0.1982	-0.07186
-0.195	0.003	-0.1947	-0.07176
-0.194	0.00434	-0.1917	-0.07029
-0.193	0.00491	-0.1877	-0.07088
-0.192	0.00566	-0.1862	-0.06812
-0.191	0.00634	-0.1808	-0.06881
-0.19	0.00711	-0.1808	-0.06684
-0.189	0.00768	-0.1758	-0.06724
-0.188	0.00893	-0.1738	-0.06537
-0.187	0.00916	-0.1697	-0.06547
-0.186	0.01022	-0.1689	-0.0636
-0.185	0.01094	-0.1648	-0.0636
-0.184	0.01168	-0.1627	-0.06124
-0.183	0.0123	-0.1585	-0.06212
-0.182	0.01307	-0.157	-0.06094
-0.181	0.01355	-0.1534	-0.06025
-0.18	0.01484	-0.151	-0.0574
-0.179	0.01479	-0.1485	-0.05809
-0.178	0.01605	-0.1448	-0.05632
-0.177	0.0165	-0.1428	-0.05819
-0.176	0.01706	-0.1402	-0.05622
-0.175	0.01779	-0.137	-0.05543
-0.174	0.01864	-0.1355	-0.05416
-0.173	0.01921	-0.1317	-0.05465
-0.172	0.0203	-0.13	-0.0517
-0.171	0.02052	-0.1276	-0.05239
-0.17	0.02153	-0.1248	-0.0514
-0.169	0.0221	-0.1212	-0.05071
-0.168	0.02279	-0.1211	-0.04894
-0.167	0.02339	-0.1169	-0.04845
-0.166	0.02427	-0.1155	-0.04747
-0.165	0.02449	-0.1128	-0.04648
-0.164	0.02589	-0.1104	-0.04599
-0.163	0.02589	-0.1076	-0.04619
-0.162	0.02701	-0.1071	-0.0453
-0.161	0.02745	-0.1037	-0.04501
-0.16	0.02824	-0.1022	-0.04324
-0.159	0.02888	-0.09812	-0.04265
-0.158	0.02969	-0.09753	-0.04068
-0.157	0.03002	-0.0937	-0.04206
-0.156	0.03108	-0.09281	-0.0394
-0.155	0.03109	-0.08986	-0.04019
-0.154	0.03226	-0.08848	-0.03812
-0.153	0.03274	-0.08524	-0.0394
-0.152	0.03348	-0.08317	-0.03547
-0.151	0.03397	-0.08101	-0.03694
-0.15	0.03472	-0.07943	-0.03635
-0.149	0.03521	-0.07648	-0.03517
-0.148	0.03643	-0.07491	-0.03419
-0.147	0.03637	-0.07294	-0.03468
-0.146	0.03734	-0.07137	-0.03271
-0.145	0.03786	-0.06812	-0.03124
-0.144	0.03851	-0.06743	-0.03094
-0.143	0.03889	-0.0635	-0.03144
-0.142	0.03987	-0.06379	-0.02957
-0.141	0.0402	-0.05898	-0.02996
-0.14	0.04118	-0.05917	-0.02819
-0.139	0.04118	-0.05612	-0.02937
-0.138	0.04218	-0.05386	-0.0278
-0.137	0.04261	-0.05209	-0.02809
-0.136	0.04339	-0.0517	-0.02563
-0.135	0.0438	-0.04845	-0.02504
-0.134	0.04457	-0.04668	-0.02425
-0.133	0.04473	-0.04432	-0.02494
-0.132	0.04585	-0.04255	-0.02189
-0.131	0.04583	-0.04098	-0.02366
-0.13	0.047	-0.03871	-0.0217
-0.129	0.04727	-0.03704	-0.02081
-0.128	0.04795	-0.03645	-0.02022
-0.127	0.04851	-0.03311	-0.01924
-0.126	0.0493	-0.03075	-0.01816
-0.125	0.04943	-0.02799	-0.01924
-0.124	0.05066	-0.02868	-0.01698
-0.123	0.05068	-0.02544	-0.01737
-0.122	0.05165	-0.02445	-0.01698
-0.121	0.05211	-0.02229	-0.0158
-0.12	0.05271	-0.02012	-0.01481
-0.119	0.05319	-0.01904	-0.0157
-0.118	0.054	-0.01786	-0.01373
-0.117	0.0541	-0.01521	-0.01373
-0.116	0.05537	-0.01255	-0.01108
-0.115	0.05523	-0.01088	-0.01186
-0.114	0.05634	-0.00931	-0.01137
-0.113	0.05676	-0.00832	-0.00999
-0.112	0.05736	-0.00773	-0.00901
-0.111	0.05762	-0.00508	-0.0096
-0.11	0.05858	-0.0037	-0.00753
-0.109	0.0589	-0.00252	-0.00822
-0.108	0.05999	-0.0004525	-0.00635
-0.107	0.05988	0.0006294	-0.00763
-0.106	0.06092	0.00161	-0.00645
-0.105	0.06102	0.00417	-0.00606
-0.104	0.06178	0.00594	-0.00429
-0.103	0.06219	0.0082	-0.00508
-0.102	0.06322	0.00712	-0.00419
-0.101	0.06324	0.01066	-0.0037
-0.1	0.06434	0.01253	-0.00153
-0.099	0.06416	0.01381	-0.00281
-0.098	0.06529	0.01401	-0.0009443
-0.097	0.06546	0.01637	-0.00153
-0.096	0.06619	0.01666	-0.0002558
-0.095	0.06636	0.01833	-0.0003541
-0.094	0.06727	0.02001	0.00122
-0.093	0.06722	0.02315	0.000236
-0.092	0.06847	0.02355	0.00388
-0.091	0.06817	0.02394	0.0008262
-0.09	0.06921	0.02532	0.00525
-0.089	0.06943	0.02728	0.00378
-0.088	0.0701	0.02728	0.00486
-0.087	0.07049	0.02964	0.00506
-0.086	0.07121	0.03161	0.00555
-0.085	0.07129	0.0323	0.00574
-0.084	0.07254	0.03299	0.00702
-0.083	0.07234	0.03525	0.00702
-0.082	0.07332	0.03545	0.00929
-0.081	0.07355	0.0381	0.00801
-0.08	0.07421	0.03761	0.0085
-0.079	0.07451	0.03919	0.00978
-0.078	0.07531	0.04076	0.00988
-0.077	0.0755	0.04223	0.01106
-0.076	0.07649	0.04312	0.01253
-0.075	0.07657	0.04509	0.01125
-0.074	0.07749	0.04499	0.0141
-0.073	0.07753	0.04676	0.01283
-0.072	0.07826	0.04843	0.01499
-0.071	0.07858	0.05128	0.01351
-0.07	0.07956	0.04912	0.01607
-0.069	0.07947	0.05168	0.01499
-0.068	0.08055	0.05178	0.01627
-0.067	0.08036	0.05315	0.01499
-0.066	0.08132	0.05364	0.01735
-0.065	0.08155	0.0563	0.01863
-0.064	0.08212	0.05571	0.01873
-0.063	0.0825	0.05807	0.01863
-0.062	0.08341	0.05964	0.01883
-0.061	0.08327	0.06102	0.01922
-0.06	0.08445	0.06043	0.02128
-0.059	0.0841	0.0622	0.02109
-0.058	0.08524	0.06348	0.02178
-0.057	0.0853	0.06456	0.02197
-0.056	0.08621	0.06515	0.02335
-0.055	0.08626	0.06594	0.02276
-0.054	0.08701	0.06692	0.02414
-0.053	0.08693	0.06859	0.02365
-0.052	0.08831	0.06938	0.02492
-0.051	0.08785	0.07056	0.02453
-0.05	0.0889	0.07204	0.02551
-0.049	0.08918	0.07223	0.02522
-0.048	0.08977	0.07361	0.0264
-0.047	0.08985	0.07332	0.02787
-0.046	0.09085	0.0745	0.02827
-0.045	0.09079	0.07587	0.02738
-0.044	0.09189	0.07587	0.02945
-0.043	0.0916	0.07754	0.02758
-0.042	0.09255	0.07804	0.03132
-0.041	0.09253	0.07882	0.02994
-0.04	0.09336	0.08	0.03053
-0.039	0.09351	0.08109	0.03043
-0.038	0.09429	0.0805	0.0321
-0.037	0.09441	0.08236	0.03132
-0.036	0.09556	0.08335	0.0325
-0.035	0.09515	0.08374	0.0323
-0.034	0.09609	0.08404	0.0321
-0.033	0.09623	0.086	0.03417
-0.032	0.09708	0.08591	0.03525
-0.031	0.09693	0.08718	0.03466
-0.03	0.09796	0.08728	0.03564
-0.029	0.09768	0.08846	0.03476
-0.028	0.09897	0.08974	0.03732
-0.027	0.09851	0.09013	0.03623
-0.026	0.09972	0.09191	0.03919
-0.025	0.09969	0.09112	0.0381
-0.024	0.1005	0.09269	0.03948
-0.023	0.1005	0.09368	0.0386
-0.022	0.1014	0.09476	0.04096
-0.021	0.1012	0.09535	0.03928
-0.02	0.1024	0.09456	0.04164
-0.019	0.1022	0.09663	0.04076
-0.018	0.1033	0.09613	0.04351
-0.017	0.1032	0.09682	0.04292
-0.016	0.1039	0.09653	0.04096
-0.015	0.104	0.09879	0.04233
-0.014	0.105	0.09909	0.04292
-0.013	0.1048	0.09958	0.04263
-0.012	0.1059	0.101	0.04558
-0.011	0.1055	0.1015	0.04391
-0.01	0.1066	0.1005	0.04509
-0.009	0.1065	0.1029	0.04538
-0.008	0.1072	0.102	0.04725
-0.007	0.1073	0.1028	0.04715
-0.006	0.1084	0.1045	0.04823
-0.005	0.108	0.105	0.04646
-0.004	0.1092	0.1056	0.04922
-0.003	0.1087	0.1061	0.04735
-0.002	0.11	0.1063	0.0505
-0.001	0.1098	0.1079	0.04863
0	0.1111	0.1081	0.05246
0.001	0.1111	0.1098	0.05
0.002	0.1117	0.1105	0.05345
0.003	0.1114	0.11	0.05187
0.004	0.1128	0.1107	0.05423
0.005	0.1121	0.1112	0.05374
0.006	0.1132	0.111	0.05345
0.007	0.1132	0.1127	0.05433
0.008	0.1139	0.1132	0.05561
0.009	0.1139	0.1132	0.05433
0.01	0.1148	0.1135	0.05581
0.011	0.1145	0.1148	0.05482
0.012	0.1157	0.1149	0.0563
0.013	0.1153	0.1132	0.05522
0.014	0.1163	0.1159	0.05915
0.015	0.1162	0.1165	0.05817
0.016	0.1169	0.1158	0.05896
0.017	0.1168	0.1179	0.05807
0.018	0.1179	0.1179	0.06112
0.019	0.1176	0.1168	0.05856
0.02	0.1188	0.1184	0.06141
0.021	0.1181	0.1185	0.06004
0.022	0.1194	0.119	0.06181
0.023	0.1192	0.1204	0.06043
0.024	0.1199	0.1194	0.06279
0.025	0.1198	0.1206	0.06299
0.026	0.1208	0.1206	0.06358
0.027	0.1205	0.12	0.06269
0.028	0.1217	0.1225	0.06348
0.029	0.1209	0.1217	0.06269
0.03	0.122	0.1229	0.06466
0.031	0.1219	0.1236	0.06437
0.032	0.1228	0.1221	0.06633
0.033	0.1226	0.1249	0.06564
0.034	0.1236	0.1245	0.06702
0.035	0.1232	0.1236	0.06555
0.036	0.1243	0.1248	0.0683
0.037	0.1239	0.1239	0.06751
0.038	0.1248	0.1248	0.06859
0.039	0.1247	0.127	0.06781
0.04	0.1255	0.1265	0.07046
0.041	0.1254	0.1269	0.06859
0.042	0.1262	0.1269	0.07135
0.043	0.126	0.1289	0.07076
0.044	0.1271	0.1275	0.07145
0.045	0.1266	0.1291	0.07066
0.046	0.1277	0.1288	0.07273
0.047	0.1275	0.1287	0.07223
0.048	0.1283	0.1285	0.07332
0.049	0.1282	0.1294	0.07184
0.05	0.1291	0.1298	0.07548
0.051	0.1284	0.1304	0.07391
0.052	0.1301	0.1304	0.07636
0.053	0.1294	0.1307	0.07459
0.054	0.1305	0.1309	0.07627
0.055	0.1302	0.1311	0.07597
0.056	0.1311	0.1328	0.07617
0.057	0.131	0.1333	0.07814
0.058	0.132	0.1311	0.07863
0.059	0.1315	0.1325	0.07705
0.06	0.1328	0.1313	0.07843
0.061	0.132	0.1325	0.07814
0.062	0.1333	0.1341	0.07951
0.063	0.1331	0.1331	0.07863
0.064	0.1339	0.1332	0.0803
0.065	0.1337	0.1347	0.08089
0.066	0.1347	0.135	0.08079
0.067	0.1342	0.1354	0.08118
0.068	0.1356	0.1354	0.08305
0.069	0.1348	0.1354	0.08177
0.07	0.1363	0.1362	0.08266
0.071	0.1358	0.1366	0.08354
0.072	0.1367	0.1382	0.08374
0.073	0.1363	0.1368	0.08423
0.074	0.1373	0.1367	0.08532
0.075	0.1369	0.1373	0.08463
0.076	0.1383	0.139	0.08659
0.077	0.1376	0.1372	0.08482
0.078	0.1389	0.1386	0.08738
0.079	0.1386	0.1393	0.08659
0.08	0.1394	0.1382	0.08827
0.081	0.1391	0.1391	0.08718
0.082	0.1402	0.1399	0.08974
0.083	0.1398	0.1391	0.08787
0.084	0.1412	0.1394	0.09122
0.085	0.1404	0.1407	0.08866
0.086	0.1417	0.1404	0.09102
0.087	0.1411	0.1404	0.09072
0.088	0.1423	0.1406	0.09171
0.089	0.142	0.1405	0.0921
0.09	0.1431	0.142	0.09397
0.091	0.1426	0.1419	0.0924
0.092	0.144	0.1426	0.09515
0.093	0.1432	0.1425	0.09407
0.094	0.1444	0.1431	0.09525
0.095	0.1441	0.1427	0.09427
0.096	0.1452	0.1431	0.09594
0.097	0.1449	0.1431	0.09594
0.098	0.146	0.1435	0.0979
0.099	0.1455	0.1435	0.09663
0.1	0.1468	0.1445	0.0981
0.101	0.1462	0.1438	0.09741
0.102	0.1477	0.146	0.09909
0.103	0.1472	0.146	0.1005
0.104	0.1482	0.1443	0.1007
0.105	0.1479	0.1456	0.1012
0.106	0.1488	0.1462	0.102
0.107	0.1484	0.1459	0.1015
0.108	0.1501	0.1471	0.1026
0.109	0.1491	0.147	0.1029
0.11	0.1505	0.1473	0.1056
0.111	0.1501	0.1478	0.1043
0.112	0.151	0.1474	0.1054
0.113	0.1508	0.1487	0.1066
0.114	0.152	0.1486	0.1071
0.115	0.1514	0.1493	0.1069
0.116	0.1529	0.1494	0.1075
0.117	0.1522	0.1494	0.1079
0.118	0.1536	0.1492	0.1102
0.119	0.1532	0.1505	0.1097
0.12	0.1542	0.1491	0.1108
0.121	0.154	0.1509	0.111
0.122	0.1552	0.1507	0.1134
0.123	0.1546	0.1499	0.1126
0.124	0.1563	0.1507	0.1139
0.125	0.1553	0.1513	0.1136
0.126	0.1568	0.1505	0.1151
0.127	0.1564	0.1521	0.1153
0.128	0.1577	0.1515	0.1173
0.129	0.1573	0.1518	0.117
0.13	0.1585	0.1528	0.1192
0.131	0.1579	0.1522	0.1181
0.132	0.1596	0.1529	0.12
0.133	0.1588	0.1535	0.1191
0.134	0.1605	0.1537	0.1231
0.135	0.1599	0.1544	0.1215
0.136	0.1613	0.1545	0.1236
0.137	0.1609	0.1541	0.1238
0.138	0.1622	0.1544	0.1261
0.139	0.1616	0.1547	0.1263
0.14	0.1633	0.1559	0.1284
0.141	0.1626	0.1559	0.1274
0.142	0.1641	0.1568	0.129
0.143	0.1638	0.1566	0.1304
0.144	0.1649	0.1576	0.1319
0.145	0.1647	0.158	0.132
0.146	0.1662	0.1581	0.1344
0.147	0.1657	0.1576	0.1334
0.148	0.1674	0.1589	0.1362
0.149	0.1666	0.1576	0.1355
0.15	0.1683	0.1595	0.139
0.151	0.1682	0.1596	0.1393
0.152	0.1694	0.16	0.1417
0.153	0.1691	0.1593	0.1417
0.154	0.1707	0.1598	0.144
0.155	0.1701	0.1598	0.1434
0.156	0.1722	0.1605	0.1459
0.157	0.1712	0.1611	0.1463
0.158	0.1733	0.1622	0.1498
0.159	0.1729	0.1624	0.1495
0.16	0.1744	0.1617	0.1517
0.161	0.1741	0.1633	0.1531
0.162	0.1756	0.1632	0.1556
0.163	0.1753	0.1639	0.1564
0.164	0.1771	0.1638	0.1588
0.165	0.1767	0.1637	0.1593
0.166	0.1783	0.1652	0.1623
0.167	0.1782	0.1665	0.1628
0.168	0.1798	0.1656	0.1667
0.169	0.1796	0.1659	0.1676
0.17	0.1813	0.1673	0.1708
0.171	0.1812	0.1684	0.1713
0.172	0.1834	0.1686	0.1754
0.173	0.1829	0.1692	0.1757
0.174	0.1849	0.1693	0.1798
0.175	0.1848	0.1695	0.1804
0.176	0.1866	0.1699	0.1843
0.177	0.1867	0.1711	0.1861
0.178	0.1886	0.1717	0.1885
0.179	0.1884	0.1717	0.1912
0.18	0.1909	0.1734	0.1959
0.181	0.1906	0.1737	0.1968
0.182	0.1926	0.174	0.2005
0.183	0.1928	0.1745	0.2032
0.184	0.195	0.1754	0.207
0.185	0.1952	0.1752	0.2084
0.186	0.1975	0.1769	0.2134
0.187	0.1977	0.1767	0.2157
0.188	0.2001	0.1777	0.2212
0.189	0.1999	0.1794	0.2232
0.19	0.2025	0.1799	0.227
0.191	0.203	0.1806	0.2305
0.192	0.2052	0.1817	0.2355
0.193	0.2056	0.182	0.2401
0.194	0.2081	0.1834	0.2445
0.195	0.2085	0.1832	0.2479
0.196	0.2115	0.1847	0.2545
0.197	0.2117	0.1859	0.2563
0.198	0.2148	0.1883	0.2629
0.199	0.2155	0.1886	0.2666
0.2	0.2182	0.1894	0.2735
0.201	0.2192	0.1923	0.277
0.202	0.2223	0.1917	0.2831
0.203	0.2231	0.1934	0.2872
0.204	0.2266	0.1941	0.2943
0.205	0.2274	0.1952	0.3006
0.206	0.2308	0.1993	0.3077
0.207	0.2318	0.1983	0.3122
0.208	0.2348	0.1998	0.3195
0.209	0.2361	0.2019	0.3247
0.21	0.24	0.2037	0.3331
0.211	0.2414	0.2051	0.3387
0.212	0.2452	0.2069	0.3475
0.213	0.2464	0.2083	0.354
0.214	0.2508	0.2104	0.3639
0.215	0.2523	0.2128	0.3689
0.216	0.2562	0.2144	0.3793
0.217	0.2584	0.2155	0.387
0.218	0.2624	0.2177	0.3958
0.219	0.2644	0.2193	0.4031
0.22	0.2693	0.2217	0.4148
0.221	0.2712	0.2243	0.4221
0.222	0.2762	0.2271	0.433
0.223	0.2787	0.2278	0.4415
0.224	0.2833	0.2306	0.4526
0.225	0.2858	0.2337	0.4613
0.226	0.2909	0.2358	0.4748
0.227	0.2938	0.2378	0.4848
0.228	0.2997	0.2423	0.4985
0.229	0.3024	0.2429	0.5088
0.23	0.3082	0.2473	0.5228
0.231	0.3113	0.2501	0.5359
0.232	0.3171	0.253	0.5491
0.233	0.3208	0.2555	0.5612
0.234	0.3265	0.2591	0.5764
0.235	0.3298	0.2627	0.5897
0.236	0.3358	0.2666	0.6072
0.237	0.3398	0.2695	0.6195
0.238	0.3463	0.2743	0.6354
0.239	0.3511	0.2777	0.6494
0.24	0.3577	0.2806	0.6644
0.241	0.3624	0.2857	0.6806
0.242	0.3698	0.2891	0.6972
0.243	0.3748	0.2931	0.7126
0.244	0.3828	0.2991	0.7319
0.245	0.3878	0.3018	0.7468
0.246	0.3959	0.3072	0.7677
0.247	0.4014	0.3109	0.7841
0.248	0.4099	0.3173	0.8038
0.249	0.4164	0.3219	0.8193
0.25	0.4249	0.3277	0.8413
0.251	0.4313	0.3317	0.8592
0.252	0.4408	0.3374	0.8797
0.253	0.4474	0.3435	0.8973
0.254	0.4571	0.3496	0.9187
0.255	0.4648	0.3551	0.9376
0.256	0.4745	0.3626	0.9588
0.257	0.4826	0.3688	0.9776
0.258	0.4933	0.3754	1
0.259	0.5017	0.3819	1.019
0.26	0.5129	0.3907	1.042
0.261	0.5212	0.3968	1.063
0.262	0.533	0.4048	1.086
0.263	0.5424	0.4122	1.106
0.264	0.5547	0.4213	1.127
0.265	0.5649	0.4292	1.149
0.266	0.5775	0.4368	1.17
0.267	0.5884	0.4456	1.189
0.268	0.6026	0.4545	1.21
0.269	0.6134	0.4633	1.228
0.27	0.6281	0.4732	1.25
0.271	0.6404	0.4836	1.269
0.272	0.655	0.493	1.29
0.273	0.6682	0.5041	1.31
0.274	0.6841	0.5143	1.332
0.275	0.6976	0.5262	1.351
0.276	0.715	0.5395	1.374
0.277	0.7289	0.5492	1.392
0.278	0.7466	0.5625	1.413
0.279	0.7618	0.5742	1.435
0.28	0.7798	0.5865	1.457
0.281	0.796	0.6009	1.476
0.282	0.8145	0.6143	1.499
0.283	0.8311	0.6275	1.519
0.284	0.8512	0.6423	1.544
0.285	0.8684	0.656	1.565
0.286	0.889	0.6701	1.588
0.287	0.907	0.684	1.609
0.288	0.9274	0.6998	1.636
0.289	0.9467	0.7162	1.658
0.29	0.9689	0.7327	1.686
0.291	0.9882	0.7495	1.709
0.292	1.011	0.7663	1.737
0.293	1.031	0.7824	1.762
0.294	1.055	0.8019	1.792
0.295	1.076	0.8202	1.818
0.296	1.1	0.8381	1.85
0.297	1.122	0.855	1.88
0.298	1.146	0.8754	1.911
0.299	1.169	0.8939	1.943
0.3	1.195	0.915	1.98
0.301	1.218	0.9347	2.012
0.302	1.245	0.9548	2.051
0.303	1.269	0.9769	2.086
0.304	1.296	0.9982	2.126
0.305	1.321	1.02	2.166
0.306	1.348	1.044	2.208
0.307	1.375	1.066	2.252
0.308	1.404	1.091	2.298
0.309	1.43	1.113	2.34
0.31	1.46	1.138	2.388
0.311	1.488	1.163	2.434
0.312	1.519	1.187	2.487
0.313	1.548	1.21	2.536
0.314	1.58	1.234	2.588
0.315	1.61	1.259	2.643
0.316	1.643	1.285	2.7
0.317	1.674	1.31	2.754
0.318	1.708	1.34	2.815
0.319	1.74	1.367	2.872
0.32	1.776	1.395	2.937
0.321	1.811	1.424	2.999
0.322	1.847	1.454	3.064
0.323	1.883	1.485	3.129
0.324	1.921	1.517	3.198
0.325	1.958	1.547	3.261
0.326	1.999	1.58	3.325
0.327	2.039	1.614	3.394
0.328	2.081	1.648	3.469
0.329	2.122	1.683	3.546
0.33	2.167	1.719	3.622
0.331	2.21	1.753	3.702
0.332	2.257	1.791	3.787
0.333	2.303	1.827	3.868
0.334	2.353	1.867	3.956
0.335	2.401	1.906	4.041
0.336	2.453	1.946	4.131
0.337	2.503	1.988	4.221
0.338	2.558	2.029	4.313
0.339	2.612	2.073	4.406
0.34	2.669	2.118	4.505
0.341	2.724	2.162	4.6
0.342	2.785	2.212	4.704
0.343	2.844	2.259	4.805
0.344	2.906	2.308	4.913
0.345	2.969	2.358	5.018
0.346	3.034	2.41	5.123
0.347	3.101	2.464	5.229
0.348	3.17	2.518	5.34
0.349	3.238	2.572	5.453
0.35	3.31	2.632	5.568
0.351	3.382	2.69	5.683
0.352	3.458	2.752	5.806
0.353	3.532	2.811	5.927
0.354	3.611	2.874	6.05
0.355	3.688	2.939	6.177
0.356	3.771	3.006	6.306
0.357	3.853	3.073	6.43
0.358	3.94	3.142	6.562
0.359	4.025	3.211	6.692
0.36	4.115	3.277	6.83
0.361	4.205	3.345	6.965
0.362	4.295	3.419	7.109
0.363	4.388	3.495	7.254
0.364	4.485	3.574	7.399
0.365	4.581	3.656	7.545
0.366	4.682	3.739	7.694
0.367	4.782	3.822	7.839
0.368	4.884	3.908	7.987
0.369	4.988	3.995	8.137
0.37	5.093	4.084	8.289
0.371	5.2	4.177	8.441
0.372	5.31	4.269	8.6
0.373	5.42	4.363	8.758
0.374	5.535	4.461	8.921
0.375	5.647	4.556	9.077
0.376	5.765	4.656	9.239
0.377	5.882	4.759	9.398
0.378	6.002	4.863	9.566
0.379	6.122	4.967	9.731
0.38	6.246	5.073	9.896
0.381	6.369	5.178	10.06
0.382	6.495	5.286	10.24
0.383	6.621	5.396	10.41
0.384	6.749	5.509	10.58
0.385	6.879	5.623	10.75
0.386	7.01	5.74	10.93
0.387	7.144	5.858	11.1
0.388	7.278	5.979	11.28
0.389	7.412	6.097	11.45
0.39	7.55	6.222	11.63
0.391	7.688	6.347	11.81
0.392	7.828	6.472	11.99
0.393	7.968	6.6	12.17
0.394	8.108	6.728	12.35
0.395	8.249	6.858	12.53
0.396	8.392	6.991	12.71
0.397	8.536	7.124	12.89
0.398	8.683	7.261	13.07
0.399	8.828	7.394	13.25
0.4	8.975	7.532	13.44
0.401	9.122	7.67	13.62
0.402	9.27	7.808	13.8
0.403	9.42	7.947	13.99
0.404	9.57	8.089	14.17
0.405	9.72	8.231	14.35
0.406	9.869	8.373	14.53
0.407	10.02	8.515	14.72
0.408	10.17	8.66	14.9
0.409	10.33	8.806	15.09
0.41	10.49	8.961	15.28
0.411	10.64	9.104	15.47
0.412	10.79	9.25	15.65
0.413	10.94	9.392	15.82
0.414	11.1	9.541	16
0.415	11.25	9.69	16.18
0.416	11.4	9.839	16.36
0.417	11.55	9.989	16.53
0.418	11.7	10.14	16.71
0.419	11.85	10.29	16.88
0.42	12	10.44	17.05
0.421	12.15	10.59	17.22
0.422	12.3	10.74	17.39
0.423	12.45	10.89	17.56
0.424	12.6	11.04	17.72
0.425	12.75	11.18	17.89
0.426	12.9	11.33	18.05
0.427	13.04	11.48	18.21
0.428	13.19	11.63	18.37
0.429	13.33	11.78	18.52
0.43	13.48	11.93	18.68
0.431	13.62	12.08	18.84
0.432	13.76	12.23	18.98
0.433	13.9	12.37	19.12
0.434	14.03	12.52	19.27
0.435	14.17	12.67	19.42
0.436	14.3	12.81	19.56
0.437	14.44	12.95	19.7
0.438	14.57	13.09	19.84
0.439	14.7	13.23	19.98
0.44	14.82	13.37	20.11
0.441	14.95	13.51	20.24
0.442	15.07	13.65	20.36
0.443	15.19	13.79	20.49
0.444	15.31	13.93	20.61
0.445	15.43	14.06	20.72
0.446	15.54	14.19	20.84
0.447	15.65	14.33	20.95
0.448	15.76	14.46	21.05
0.449	15.87	14.59	21.15
0.45	15.97	14.71	21.26
0.451	16.07	14.84	21.35
0.452	16.17	14.96	21.45
0.453	16.27	15.08	21.55
0.454	16.36	15.2	21.64
0.455	16.45	15.32	21.73
0.456	16.54	15.43	21.81
0.457	16.62	15.54	21.88
0.458	16.7	15.65	21.96
0.459	16.78	15.76	22.02
0.46	16.85	15.87	22.09
0.461	16.92	15.97	22.15
0.462	16.99	16.07	22.22
0.463	17.05	16.16	22.27
0.464	17.11	16.26	22.32
0.465	17.17	16.35	22.37
0.466	17.22	16.43	22.42
0.467	17.27	16.52	22.46
0.468	17.32	16.6	22.5
0.469	17.36	16.67	22.53
0.47	17.4	16.75	22.56
0.471	17.43	16.82	22.58
0.472	17.46	16.89	22.61
0.473	17.49	16.95	22.63
0.474	17.52	17.01	22.64
0.475	17.54	17.07	22.66
0.476	17.56	17.12	22.66
0.477	17.57	17.17	22.67
0.478	17.58	17.22	22.67
0.479	17.59	17.27	22.67
0.48	17.59	17.31	22.67
0.481	17.59	17.34	22.66
0.482	17.59	17.38	22.65
0.483	17.58	17.41	22.63
0.484	17.57	17.43	22.62
0.485	17.56	17.45	22.6
0.486	17.54	17.47	22.58
0.487	17.52	17.49	22.55
0.488	17.5	17.5	22.52
0.489	17.47	17.5	22.49
0.49	17.44	17.51	22.46
0.491	17.41	17.51	22.43
0.492	17.38	17.5	22.39
0.493	17.34	17.5	22.36
0.494	17.31	17.49	22.32
0.495	17.27	17.47	22.27
0.496	17.22	17.46	22.23
0.497	17.18	17.43	22.18
0.498	17.13	17.41	22.14
0.499	17.08	17.38	22.09
0.5	17.03	17.35	22.04
0.501	16.97	17.32	21.99
0.502	16.92	17.28	21.94
0.503	16.86	17.24	21.88
0.504	16.8	17.2	21.83
0.505	16.75	17.15	21.78
0.506	16.68	17.11	21.73
0.507	16.62	17.06	21.67
0.508	16.56	17.01	21.61
0.509	16.5	16.95	21.56
0.51	16.43	16.9	21.5
0.511	16.37	16.84	21.44
0.512	16.3	16.78	21.39
0.513	16.24	16.72	21.33
0.514	16.17	16.65	21.28
0.515	16.1	16.58	21.22
0.516	16.03	16.52	21.16
0.517	15.96	16.45	21.1
0.518	15.89	16.38	21.05
0.519	15.83	16.31	20.99
0.52	15.76	16.23	20.94
0.521	15.69	16.16	20.89
0.522	15.62	16.08	20.83
0.523	15.55	16.01	20.78
0.524	15.48	15.93	20.72
0.525	15.41	15.86	20.66
0.526	15.34	15.78	20.61
0.527	15.27	15.7	20.56
0.528	15.2	15.62	20.51
0.529	15.13	15.54	20.45
0.53	15.07	15.47	20.4
0.531	15	15.39	20.35
0.532	14.93	15.31	20.3
0.533	14.87	15.23	20.24
0.534	14.8	15.16	20.2
0.535	14.73	15.08	20.14
0.536	14.67	15	20.1
0.537	14.6	14.92	20.05
0.538	14.54	14.84	20
0.539	14.48	14.77	19.96
0.54	14.41	14.69	19.91
0.541	14.35	14.62	19.86
0.542	14.29	14.54	19.82
0.543	14.23	14.47	19.77
0.544	14.17	14.39	19.73
0.545	14.11	14.32	19.68
0.546	14.05	14.25	19.64
0.547	13.99	14.18	19.6
0.548	13.93	14.11	19.56
0.549	13.87	14.04	19.52
0.55	13.82	13.97	19.48
0.551	13.76	13.9	19.44
0.552	13.7	13.83	19.4
0.553	13.65	13.76	19.36
0.554	13.59	13.7	19.33
0.555	13.54	13.63	19.28
0.556	13.49	13.57	19.25
0.557	13.44	13.51	19.21
0.558	13.38	13.44	19.18
0.559	13.33	13.38	19.14
0.56	13.28	13.32	19.11
0.561	13.23	13.26	19.07
0.562	13.18	13.2	19.04
0.563	13.13	13.14	19.01
0.564	13.09	13.08	18.99
0.565	13.04	13.03	18.96
0.566	12.99	12.98	18.93
0.567	12.94	12.92	18.9
0.568	12.9	12.86	18.87
0.569	12.86	12.81	18.84
0.57	12.81	12.76	18.81
0.571	12.77	12.7	18.78
0.572	12.72	12.65	18.76
0.573	12.68	12.6	18.73
0.574	12.64	12.55	18.7
0.575	12.6	12.5	18.67
0.576	12.56	12.45	18.65
0.577	12.51	12.4	18.62
0.578	12.47	12.35	18.6
0.579	12.43	12.3	18.57
0.58	12.4	12.26	18.55
0.581	12.36	12.21	18.52
0.582	12.32	12.17	18.5
0.583	12.28	12.12	18.47
0.584	12.25	12.08	18.45
0.585	12.21	12.03	18.43
0.586	12.17	11.99	18.41
0.587	12.14	11.95	18.38
0.588	12.1	11.91	18.36
0.589	12.07	11.86	18.34
0.59	12.04	11.83	18.33
0.591	12	11.78	18.3
0.592	11.97	11.75	18.28
0.593	11.94	11.71	18.26
0.594	11.91	11.67	18.25
0.595	11.87	11.63	18.22
0.596	11.84	11.6	18.21
0.597	11.81	11.55	18.19
0.598	11.78	11.52	18.17
0.599	11.75	11.48	18.15
0.6	11.72	11.45	18.14
0.601	11.69	11.41	18.12
0.602	11.66	11.38	18.11
0.603	11.63	11.34	18.09
0.604	11.61	11.31	18.07
0.605	11.58	11.27	18.06
0.606	11.55	11.24	18.04
0.607	11.53	11.21	18.03
0.608	11.5	11.18	18.02
0.609	11.47	11.15	18
0.61	11.45	11.12	17.99
0.611	11.42	11.09	17.97
0.612	11.4	11.06	17.96
0.613	11.37	11.03	17.94
0.614	11.35	11	17.93
0.615	11.33	10.97	17.92
0.616	11.3	10.94	17.91
0.617	11.28	10.91	17.89
0.618	11.25	10.89	17.88
0.619	11.23	10.86	17.87
0.62	11.21	10.83	17.86
0.621	11.19	10.8	17.85
0.622	11.17	10.78	17.85
0.623	11.14	10.75	17.83
0.624	11.12	10.72	17.83
0.625	11.1	10.7	17.81
0.626	11.08	10.67	17.81
0.627	11.06	10.64	17.79
0.628	11.04	10.62	17.79
0.629	11.02	10.6	17.78
0.63	11	10.57	17.77
0.631	10.98	10.55	17.76
0.632	10.96	10.53	17.75
0.633	10.94	10.5	17.74
0.634	10.92	10.48	17.74
0.635	10.9	10.45	17.73
0.636	10.88	10.43	17.72
0.637	10.86	10.41	17.71
0.638	10.84	10.39	17.71
0.639	10.82	10.37	17.7
0.64	10.81	10.35	17.69
0.641	10.79	10.33	17.69
0.642	10.77	10.31	17.68
0.643	10.75	10.29	17.67
0.644	10.74	10.27	17.67
0.645	10.72	10.25	17.66
0.646	10.7	10.23	17.66
0.647	10.68	10.21	17.65
0.648	10.67	10.19	17.65
0.649	10.65	10.17	17.65
0.65	10.63	10.16	17.64
0.651	10.62	10.14	17.64
0.652	10.6	10.12	17.64
0.653	10.58	10.1	17.63
0.654	10.57	10.09	17.63
0.655	10.55	10.07	17.62
0.656	10.54	10.05	17.62
0.657	10.52	10.03	17.62
0.658	10.5	10.02	17.62
0.659	10.49	10	17.61
0.66	10.47	9.987	17.61
0.661	10.46	9.97	17.61
0.662	10.44	9.955	17.61
0.663	10.43	9.939	17.61
0.664	10.41	9.926	17.61
0.665	10.4	9.908	17.6
0.666	10.38	9.895	17.6
0.667	10.37	9.881	17.6
0.668	10.35	9.869	17.6
0.669	10.34	9.854	17.6
0.67	10.32	9.842	17.6
0.671	10.31	9.828	17.6
0.672	10.29	9.816	17.6
0.673	10.28	9.803	17.6
0.674	10.27	9.791	17.6
0.675	10.25	9.777	17.6
0.676	10.24	9.767	17.61
0.677	10.22	9.752	17.61
0.678	10.21	9.743	17.61
0.679	10.2	9.73	17.61
0.68	10.18	9.719	17.61
0.681	10.17	9.707	17.61
0.682	10.16	9.698	17.61
0.683	10.14	9.686	17.61
0.684	10.13	9.677	17.62
0.685	10.12	9.666	17.62
0.686	10.11	9.656	17.62
0.687	10.09	9.644	17.63
0.688	10.08	9.636	17.63
0.689	10.07	9.624	17.63
0.69	10.06	9.616	17.64
0.691	10.04	9.606	17.64
0.692	10.03	9.599	17.65
0.693	10.02	9.588	17.65
0.694	10.01	9.582	17.66
0.695	9.998	9.573	17.66
0.696	9.987	9.566	17.66
0.697	9.976	9.556	17.67
0.698	9.965	9.552	17.67
0.699	9.955	9.542	17.68
0.7	9.944	9.537	17.69
0.701	9.933	9.527	17.69
0.702	9.924	9.522	17.7
0.703	9.913	9.514	17.7
0.704	9.903	9.509	17.71
0.705	9.894	9.503	17.71
0.706	9.884	9.498	17.72
0.707	9.875	9.492	17.73
0.708	9.866	9.488	17.74
0.709	9.856	9.481	17.75
0.71	9.847	9.478	17.76
0.711	9.839	9.473	17.76
0.712	9.83	9.469	17.77
0.713	9.822	9.463	17.78
0.714	9.813	9.46	17.79
0.715	9.805	9.454	17.79
0.716	9.797	9.455	17.8
0.717	9.789	9.448	17.81
0.718	9.782	9.447	17.82
0.719	9.775	9.445	17.83
0.72	9.768	9.441	17.84
0.721	9.761	9.439	17.85
0.722	9.753	9.438	17.86
0.723	9.746	9.434	17.87
0.724	9.739	9.436	17.88
0.725	9.732	9.432	17.88
0.726	9.726	9.433	17.9
0.727	9.719	9.431	17.9
0.728	9.712	9.43	17.91
0.729	9.706	9.43	17.92
0.73	9.699	9.432	17.94
0.731	9.692	9.427	17.94
0.732	9.686	9.43	17.96
0.733	9.68	9.429	17.96
0.734	9.674	9.432	17.98
0.735	9.668	9.431	17.99
0.736	9.662	9.432	18
0.737	9.656	9.433	18.01
0.738	9.65	9.436	18.03
0.739	9.643	9.436	18.04
0.74	9.638	9.439	18.05
0.741	9.631	9.44	18.06
0.742	9.626	9.442	18.07
0.743	9.619	9.444	18.08
0.744	9.613	9.448	18.1
0.745	9.607	9.448	18.11
0.746	9.601	9.453	18.12
0.747	9.595	9.454	18.13
0.748	9.589	9.459	18.14
0.749	9.583	9.46	18.15
0.75	9.577	9.464	18.17
0.751	9.571	9.466	18.18
0.752	9.565	9.471	18.19
0.753	9.559	9.473	18.21
0.754	9.553	9.478	18.22
0.755	9.546	9.479	18.23
0.756	9.54	9.485	18.25
0.757	9.534	9.487	18.26
0.758	9.528	9.493	18.27
0.759	9.521	9.495	18.28
0.76	9.514	9.501	18.3
0.761	9.508	9.504	18.31
0.762	9.501	9.51	18.32
0.763	9.494	9.512	18.33
0.764	9.488	9.519	18.35
0.765	9.48	9.521	18.36
0.766	9.474	9.527	18.37
0.767	9.467	9.53	18.38
0.768	9.46	9.534	18.4
0.769	9.453	9.539	18.41
0.77	9.446	9.546	18.42
0.771	9.439	9.548	18.43
0.772	9.432	9.556	18.45
0.773	9.424	9.559	18.46
0.774	9.418	9.565	18.48
0.775	9.41	9.569	18.49
0.776	9.403	9.575	18.5
0.777	9.396	9.579	18.52
0.778	9.388	9.586	18.53
0.779	9.381	9.589	18.54
0.78	9.373	9.597	18.56
0.781	9.365	9.599	18.57
0.782	9.358	9.607	18.58
0.783	9.351	9.611	18.6
0.784	9.343	9.618	18.61
0.785	9.336	9.622	18.62
0.786	9.328	9.629	18.64
0.787	9.321	9.634	18.65
0.788	9.314	9.642	18.67
0.789	9.306	9.646	18.68
0.79	9.299	9.655	18.7
0.791	9.292	9.66	18.71
0.792	9.285	9.667	18.73
0.793	9.278	9.673	18.74
0.794	9.27	9.681	18.76
0.795	9.263	9.686	18.77
0.796	9.256	9.696	18.79
0.797	9.248	9.7	18.8
0.798	9.242	9.71	18.82
0.799	9.235	9.716	18.83
0.8	9.228	9.725	18.85
0.801	9.221	9.732	18.86
0.802	9.214	9.741	18.88
0.803	9.207	9.747	18.89
0.804	9.201	9.758	18.91
0.805	9.194	9.764	18.93
0.806	9.188	9.775	18.94
0.807	9.182	9.781	18.96
0.808	9.175	9.793	18.97
0.809	9.169	9.802	18.99
0.81	9.163	9.811	19
0.811	9.157	9.82	19.02
0.812	9.151	9.83	19.03
0.813	9.145	9.838	19.05
0.814	9.139	9.85	19.07
0.815	9.133	9.859	19.08
0.816	9.127	9.871	19.1
0.817	9.121	9.881	19.12
0.818	9.116	9.893	19.14
0.819	9.11	9.904	19.15
0.82	9.105	9.918	19.18
0.821	9.099	9.929	19.2
0.822	9.094	9.943	19.22
0.823	9.089	9.954	19.24
0.824	9.084	9.969	19.26
0.825	9.079	9.98	19.28
0.826	9.073	9.996	19.3
0.827	9.068	10.01	19.32
0.828	9.064	10.02	19.34
0.829	9.058	10.04	19.36
0.83	9.054	10.05	19.38
0.831	9.05	10.07	19.4
0.832	9.045	10.08	19.42
0.833	9.041	10.1	19.44
0.834	9.036	10.11	19.46
0.835	9.032	10.13	19.48
0.836	9.028	10.15	19.51
0.837	9.024	10.16	19.53
0.838	9.02	10.18	19.55
0.839	9.016	10.2	19.57
0.84	9.012	10.21	19.6
0.841	9.009	10.23	19.62
0.842	9.006	10.25	19.65
0.843	9.002	10.26	19.67
0.844	8.999	10.29	19.7
0.845	8.995	10.3	19.72
0.846	8.993	10.32	19.74
0.847	8.99	10.34	19.77
0.848	8.987	10.36	19.79
0.849	8.984	10.38	19.82
0.85	8.981	10.4	19.84
0.851	8.979	10.42	19.87
0.852	8.977	10.44	19.9
0.853	8.974	10.46	19.92
0.854	8.972	10.48	19.95
0.855	8.97	10.5	19.97
0.856	8.967	10.53	20
0.857	8.965	10.55	20.03
0.858	8.963	10.57	20.06
0.859	8.961	10.59	20.08
0.86	8.96	10.62	20.11
0.861	8.958	10.64	20.14
0.862	8.956	10.67	20.17
0.863	8.955	10.69	20.19
0.864	8.953	10.71	20.22
0.865	8.952	10.74	20.25
0.866	8.951	10.76	20.28
0.867	8.949	10.79	20.31
0.868	8.949	10.81	20.34
0.869	8.947	10.84	20.37
0.87	8.947	10.87	20.4
0.871	8.946	10.89	20.43
0.872	8.946	10.92	20.47
0.873	8.945	10.94	20.49
0.874	8.945	10.97	20.52
0.875	8.944	11	20.55
0.876	8.945	11.03	20.59
0.877	8.944	11.05	20.62
0.878	8.944	11.08	20.65
0.879	8.944	11.11	20.68
0.88	8.944	11.14	20.72
0.881	8.944	11.17	20.75
0.882	8.945	11.2	20.78
0.883	8.945	11.22	20.81
0.884	8.946	11.25	20.85
0.885	8.946	11.28	20.88
0.886	8.947	11.31	20.92
0.887	8.949	11.34	20.94
0.888	8.949	11.37	20.98
0.889	8.951	11.41	21.01
0.89	8.952	11.44	21.05
0.891	8.953	11.47	21.08
0.892	8.955	11.5	21.12
0.893	8.956	11.53	21.15
0.894	8.958	11.57	21.19
0.895	8.959	11.6	21.23
0.896	8.961	11.63	21.27
0.897	8.963	11.66	21.3
0.898	8.965	11.7	21.34
0.899	8.967	11.73	21.37
0.9	8.916	11.71	21.35
0.899	8.789	11.55	21.2
0.898	8.727	11.44	21.08
0.897	8.685	11.33	20.98
0.896	8.649	11.24	20.89
0.895	8.616	11.16	20.8
0.894	8.585	11.07	20.72
0.893	8.557	10.99	20.64
0.892	8.53	10.91	20.56
0.891	8.504	10.83	20.49
0.89	8.479	10.75	20.42
0.889	8.455	10.68	20.34
0.888	8.433	10.61	20.28
0.887	8.41	10.53	20.21
0.886	8.39	10.46	20.15
0.885	8.369	10.39	20.08
0.884	8.349	10.33	20.02
0.883	8.331	10.26	19.96
0.882	8.311	10.2	19.91
0.881	8.293	10.14	19.85
0.88	8.275	10.08	19.8
0.879	8.257	10.01	19.74
0.878	8.241	9.954	19.69
0.877	8.224	9.892	19.64
0.876	8.207	9.838	19.59
0.875	8.193	9.781	19.54
0.874	8.178	9.726	19.49
0.873	8.163	9.67	19.45
0.872	8.148	9.616	19.4
0.871	8.133	9.562	19.35
0.87	8.119	9.512	19.31
0.869	8.104	9.46	19.26
0.868	8.09	9.408	19.22
0.867	8.077	9.359	19.18
0.866	8.064	9.314	19.14
0.865	8.051	9.265	19.1
0.864	8.038	9.22	19.06
0.863	8.025	9.17	19.03
0.862	8.013	9.128	18.99
0.861	8	9.083	18.96
0.86	7.989	9.042	18.93
0.859	7.977	8.998	18.89
0.858	7.965	8.958	18.86
0.857	7.954	8.912	18.82
0.856	7.943	8.873	18.79
0.855	7.931	8.83	18.75
0.854	7.921	8.791	18.72
0.853	7.909	8.752	18.69
0.852	7.898	8.713	18.66
0.851	7.888	8.674	18.63
0.85	7.878	8.637	18.6
0.849	7.867	8.596	18.56
0.848	7.857	8.56	18.54
0.847	7.847	8.521	18.5
0.846	7.837	8.487	18.48
0.845	7.827	8.45	18.45
0.844	7.817	8.416	18.42
0.843	7.807	8.38	18.39
0.842	7.797	8.348	18.37
0.841	7.788	8.312	18.34
0.84	7.778	8.28	18.32
0.839	7.769	8.247	18.29
0.838	7.759	8.216	18.27
0.837	7.751	8.182	18.24
0.836	7.741	8.151	18.22
0.835	7.732	8.118	18.19
0.834	7.723	8.088	18.17
0.833	7.714	8.055	18.14
0.832	7.706	8.025	18.12
0.831	7.697	7.995	18.09
0.83	7.688	7.967	18.07
0.829	7.679	7.936	18.05
0.828	7.67	7.908	18.03
0.827	7.662	7.878	18.01
0.826	7.653	7.851	17.99
0.825	7.645	7.823	17.96
0.824	7.637	7.797	17.95
0.823	7.628	7.768	17.92
0.822	7.62	7.744	17.9
0.821	7.612	7.715	17.88
0.82	7.603	7.69	17.87
0.819	7.595	7.66	17.84
0.818	7.587	7.636	17.82
0.817	7.579	7.609	17.8
0.816	7.571	7.584	17.79
0.815	7.562	7.557	17.77
0.814	7.554	7.533	17.75
0.813	7.546	7.506	17.73
0.812	7.537	7.484	17.71
0.811	7.53	7.457	17.69
0.81	7.521	7.435	17.67
0.809	7.513	7.409	17.66
0.808	7.505	7.386	17.64
0.807	7.496	7.361	17.62
0.806	7.488	7.338	17.61
0.805	7.48	7.315	17.59
0.804	7.471	7.294	17.57
0.803	7.463	7.268	17.56
0.802	7.455	7.247	17.54
0.801	7.446	7.222	17.52
0.8	7.438	7.201	17.51
0.799	7.429	7.177	17.49
0.798	7.421	7.157	17.47
0.797	7.412	7.132	17.46
0.796	7.404	7.108	17.44
0.795	7.396	7.085	17.42
0.794	7.387	7.064	17.41
0.793	7.379	7.04	17.39
0.792	7.37	7.019	17.38
0.791	7.361	6.997	17.36
0.79	7.352	6.978	17.35
0.789	7.343	6.954	17.33
0.788	7.334	6.934	17.32
0.787	7.325	6.911	17.3
0.786	7.316	6.892	17.29
0.785	7.307	6.87	17.27
0.784	7.298	6.849	17.26
0.783	7.289	6.825	17.24
0.782	7.279	6.807	17.23
0.781	7.27	6.785	17.21
0.78	7.261	6.765	17.2
0.779	7.252	6.741	17.18
0.778	7.242	6.722	17.17
0.777	7.233	6.7	17.15
0.776	7.223	6.681	17.14
0.775	7.213	6.658	17.12
0.774	7.203	6.64	17.11
0.773	7.194	6.618	17.1
0.772	7.184	6.6	17.09
0.771	7.175	6.58	17.07
0.77	7.164	6.558	17.06
0.769	7.155	6.537	17.04
0.768	7.144	6.519	17.03
0.767	7.134	6.497	17.01
0.766	7.124	6.479	17
0.765	7.114	6.459	16.99
0.764	7.104	6.439	16.98
0.763	7.094	6.419	16.96
0.762	7.083	6.399	16.95
0.761	7.073	6.379	16.94
0.76	7.063	6.36	16.93
0.759	7.053	6.341	16.91
0.758	7.043	6.324	16.9
0.757	7.033	6.303	16.89
0.756	7.022	6.285	16.88
0.755	7.012	6.265	16.86
0.754	7.001	6.247	16.85
0.753	6.991	6.225	16.84
0.752	6.981	6.21	16.82
0.751	6.971	6.188	16.81
0.75	6.961	6.171	16.8
0.749	6.95	6.152	16.79
0.748	6.94	6.133	16.77
0.747	6.931	6.115	16.76
0.746	6.921	6.099	16.75
0.745	6.911	6.08	16.74
0.744	6.901	6.063	16.73
0.743	6.891	6.042	16.71
0.742	6.882	6.029	16.71
0.741	6.873	6.011	16.69
0.74	6.863	5.995	16.68
0.739	6.854	5.979	16.67
0.738	6.845	5.963	16.66
0.737	6.836	5.946	16.65
0.736	6.826	5.932	16.64
0.735	6.818	5.913	16.63
0.734	6.81	5.9	16.62
0.733	6.802	5.882	16.61
0.732	6.792	5.869	16.6
0.731	6.785	5.852	16.58
0.73	6.776	5.838	16.58
0.729	6.768	5.825	16.57
0.728	6.759	5.812	16.56
0.727	6.751	5.796	16.55
0.726	6.744	5.784	16.54
0.725	6.736	5.768	16.53
0.724	6.728	5.757	16.52
0.723	6.721	5.743	16.51
0.722	6.713	5.731	16.51
0.721	6.706	5.715	16.5
0.72	6.699	5.704	16.49
0.719	6.692	5.69	16.48
0.718	6.684	5.68	16.48
0.717	6.678	5.666	16.47
0.716	6.67	5.653	16.46
0.715	6.664	5.642	16.45
0.714	6.656	5.632	16.45
0.713	6.651	5.619	16.44
0.712	6.644	5.61	16.43
0.711	6.637	5.599	16.42
0.71	6.631	5.589	16.42
0.709	6.626	5.578	16.41
0.708	6.619	5.569	16.4
0.707	6.614	5.559	16.4
0.706	6.607	5.55	16.39
0.705	6.601	5.538	16.38
0.704	6.594	5.531	16.38
0.703	6.588	5.519	16.37
0.702	6.582	5.51	16.37
0.701	6.576	5.501	16.36
0.7	6.569	5.492	16.36
0.699	6.564	5.484	16.35
0.698	6.556	5.476	16.35
0.697	6.551	5.465	16.34
0.696	6.543	5.458	16.34
0.695	6.538	5.45	16.33
0.694	6.531	5.441	16.33
0.693	6.525	5.43	16.32
0.692	6.518	5.425	16.32
0.691	6.512	5.414	16.31
0.69	6.505	5.408	16.31
0.689	6.499	5.399	16.3
0.688	6.492	5.393	16.29
0.687	6.486	5.383	16.28
0.686	6.479	5.378	16.28
0.685	6.472	5.367	16.28
0.684	6.464	5.361	16.27
0.683	6.458	5.355	16.27
0.682	6.45	5.347	16.27
0.681	6.444	5.341	16.26
0.68	6.436	5.333	16.26
0.679	6.429	5.326	16.25
0.678	6.422	5.319	16.25
0.677	6.416	5.313	16.24
0.676	6.407	5.305	16.24
0.675	6.401	5.299	16.23
0.674	6.392	5.293	16.23
0.673	6.386	5.285	16.22
0.672	6.377	5.281	16.22
0.671	6.37	5.272	16.22
0.67	6.361	5.267	16.21
0.669	6.354	5.26	16.21
0.668	6.345	5.254	16.2
0.667	6.338	5.247	16.2
0.666	6.329	5.242	16.2
0.665	6.322	5.234	16.19
0.664	6.313	5.229	16.19
0.663	6.305	5.223	16.18
0.662	6.296	5.217	16.18
0.661	6.289	5.211	16.17
0.66	6.279	5.207	16.17
0.659	6.272	5.201	16.16
0.658	6.262	5.195	16.16
0.657	6.255	5.189	16.15
0.656	6.246	5.185	16.15
0.655	6.238	5.178	16.14
0.654	6.229	5.174	16.14
0.653	6.221	5.167	16.13
0.652	6.211	5.162	16.13
0.651	6.204	5.156	16.12
0.65	6.194	5.152	16.12
0.649	6.187	5.147	16.11
0.648	6.178	5.141	16.11
0.647	6.17	5.136	16.1
0.646	6.161	5.13	16.1
0.645	6.154	5.124	16.09
0.644	6.144	5.119	16.09
0.643	6.138	5.114	16.08
0.642	6.128	5.108	16.08
0.641	6.121	5.102	16.07
0.64	6.112	5.097	16.06
0.639	6.105	5.09	16.05
0.638	6.097	5.087	16.05
0.637	6.09	5.08	16.04
0.636	6.081	5.075	16.04
0.635	6.074	5.07	16.03
0.634	6.065	5.065	16.02
0.633	6.059	5.058	16.02
0.632	6.05	5.053	16.01
0.631	6.043	5.047	16
0.63	6.035	5.043	16
0.629	6.029	5.036	15.99
0.628	6.021	5.031	15.98
0.627	6.015	5.026	15.97
0.626	6.006	5.021	15.97
0.625	6	5.015	15.95
0.624	5.992	5.01	15.95
0.623	5.986	5.004	15.94
0.622	5.978	4.999	15.93
0.621	5.972	4.991	15.92
0.62	5.964	4.987	15.92
0.619	5.958	4.98	15.91
0.618	5.95	4.974	15.9
0.617	5.945	4.967	15.89
0.616	5.936	4.961	15.88
0.615	5.93	4.954	15.87
0.614	5.922	4.948	15.85
0.613	5.917	4.942	15.84
0.612	5.909	4.934	15.83
0.611	5.904	4.928	15.82
0.61	5.895	4.922	15.81
0.609	5.89	4.914	15.8
0.608	5.882	4.908	15.79
0.607	5.876	4.9	15.77
0.606	5.869	4.893	15.76
0.605	5.863	4.886	15.75
0.604	5.855	4.878	15.74
0.603	5.849	4.872	15.72
0.602	5.841	4.864	15.71
0.601	5.836	4.856	15.69
0.6	5.828	4.846	15.68
0.599	5.821	4.839	15.66
0.598	5.814	4.832	15.65
0.597	5.808	4.823	15.63
0.596	5.799	4.815	15.62
0.595	5.792	4.804	15.6
0.594	5.783	4.797	15.58
0.593	5.778	4.788	15.56
0.592	5.769	4.779	15.55
0.591	5.762	4.771	15.52
0.59	5.753	4.76	15.51
0.589	5.746	4.751	15.49
0.588	5.737	4.742	15.47
0.587	5.73	4.731	15.45
0.586	5.72	4.721	15.43
0.585	5.714	4.71	15.41
0.584	5.703	4.699	15.39
0.583	5.696	4.689	15.36
0.582	5.686	4.676	15.34
0.581	5.677	4.665	15.31
0.58	5.667	4.653	15.29
0.579	5.659	4.64	15.26
0.578	5.647	4.629	15.24
0.577	5.639	4.615	15.21
0.576	5.628	4.602	15.18
0.575	5.619	4.588	15.15
0.574	5.607	4.576	15.13
0.573	5.598	4.56	15.1
0.572	5.585	4.548	15.07
0.571	5.576	4.533	15.04
0.57	5.561	4.519	15
0.569	5.551	4.505	14.97
0.568	5.538	4.488	14.94
0.567	5.526	4.472	14.9
0.566	5.513	4.457	14.87
0.565	5.5	4.441	14.83
0.564	5.485	4.423	14.79
0.563	5.474	4.406	14.75
0.562	5.457	4.386	14.71
0.561	5.444	4.368	14.67
0.56	5.427	4.349	14.63
0.559	5.413	4.33	14.59
0.558	5.396	4.309	14.55
0.557	5.381	4.289	14.5
0.556	5.363	4.269	14.46
0.555	5.348	4.246	14.41
0.554	5.328	4.225	14.36
0.553	5.312	4.204	14.32
0.552	5.292	4.18	14.27
0.551	5.274	4.154	14.22
0.55	5.254	4.13	14.17
0.549	5.236	4.104	14.12
0.548	5.214	4.078	14.06
0.547	5.196	4.052	14.01
0.546	5.172	4.022	13.95
0.545	5.152	3.996	13.89
0.544	5.127	3.969	13.83
0.543	5.105	3.939	13.77
0.542	5.08	3.908	13.71
0.541	5.057	3.879	13.65
0.54	5.033	3.845	13.59
0.539	5.009	3.815	13.52
0.538	4.98	3.779	13.46
0.537	4.956	3.745	13.39
0.536	4.926	3.711	13.32
0.535	4.899	3.675	13.25
0.534	4.869	3.636	13.18
0.533	4.841	3.598	13.11
0.532	4.809	3.559	13.04
0.531	4.78	3.52	12.97
0.53	4.745	3.477	12.89
0.529	4.715	3.437	12.81
0.528	4.679	3.394	12.73
0.527	4.646	3.351	12.65
0.526	4.609	3.31	12.57
0.525	4.575	3.269	12.49
0.524	4.536	3.226	12.4
0.523	4.5	3.18	12.31
0.522	4.459	3.13	12.23
0.521	4.423	3.081	12.14
0.52	4.379	3.029	12.05
0.519	4.339	2.976	11.96
0.518	4.295	2.921	11.86
0.517	4.254	2.864	11.77
0.516	4.207	2.808	11.68
0.515	4.164	2.753	11.58
0.514	4.115	2.693	11.48
0.513	4.07	2.633	11.38
0.512	4.018	2.568	11.28
0.511	3.97	2.506	11.18
0.51	3.918	2.442	11.08
0.509	3.867	2.377	10.97
0.508	3.811	2.311	10.87
0.507	3.759	2.245	10.76
0.506	3.701	2.174	10.65
0.505	3.648	2.101	10.54
0.504	3.587	2.031	10.43
0.503	3.53	1.958	10.32
0.502	3.469	1.884	10.21
0.501	3.409	1.808	10.09
0.5	3.344	1.732	9.976
0.499	3.282	1.653	9.858
0.498	3.214	1.571	9.741
0.497	3.149	1.491	9.621
0.496	3.078	1.408	9.5
0.495	3.01	1.326	9.376
0.494	2.936	1.244	9.258
0.493	2.866	1.161	9.133
0.492	2.789	1.072	9.013
0.491	2.716	0.9807	8.888
0.49	2.637	0.8896	8.763
0.489	2.562	0.8004	8.634
0.488	2.479	0.7057	8.506
0.487	2.4	0.6117	8.374
0.486	2.315	0.515	8.246
0.485	2.232	0.4167	8.112
0.484	2.143	0.3166	7.98
0.483	2.06	0.2173	7.848
0.482	1.968	0.1166	7.716
0.481	1.881	0.01312	7.578
0.48	1.786	-0.09104	7.443
0.479	1.695	-0.195	7.304
0.478	1.598	-0.3046	7.168
0.477	1.503	-0.4103	7.025
0.476	1.402	-0.5203	6.888
0.475	1.305	-0.6304	6.746
0.474	1.201	-0.7459	6.607
0.473	1.102	-0.8601	6.465
0.472	0.9937	-0.9747	6.326
0.471	0.8906	-1.092	6.182
0.47	0.7817	-1.207	6.042
0.469	0.6734	-1.326	5.898
0.468	0.5598	-1.444	5.757
0.467	0.4504	-1.561	5.608
0.466	0.3341	-1.685	5.466
0.465	0.2225	-1.806	5.322
0.464	0.1038	-1.929	5.18
0.463	-0.01169	-2.05	5.038
0.462	-0.1351	-2.176	4.895
0.461	-0.2545	-2.303	4.747
0.46	-0.378	-2.428	4.601
0.459	-0.4989	-2.553	4.454
0.458	-0.6274	-2.679	4.308
0.457	-0.7489	-2.804	4.163
0.456	-0.881	-2.933	4.015
0.455	-1.008	-3.063	3.869
0.454	-1.141	-3.193	3.722
0.453	-1.27	-3.327	3.573
0.452	-1.405	-3.462	3.428
0.451	-1.536	-3.591	3.287
0.45	-1.675	-3.727	3.148
0.449	-1.808	-3.86	3.004
0.448	-1.949	-3.997	2.855
0.447	-2.085	-4.129	2.708
0.446	-2.227	-4.265	2.564
0.445	-2.366	-4.401	2.413
0.444	-2.511	-4.535	2.27
0.443	-2.65	-4.669	2.12
0.442	-2.797	-4.805	1.977
0.441	-2.938	-4.943	1.832
0.44	-3.085	-5.083	1.687
0.439	-3.23	-5.221	1.541
0.438	-3.378	-5.359	1.4
0.437	-3.523	-5.493	1.258
0.436	-3.674	-5.632	1.122
0.435	-3.82	-5.772	0.9788
0.434	-3.972	-5.909	0.8379
0.433	-4.119	-6.045	0.6989
0.432	-4.272	-6.186	0.5598
0.431	-4.418	-6.321	0.4206
0.43	-4.571	-6.459	0.2836
0.429	-4.72	-6.594	0.1431
0.428	-4.875	-6.728	0.00702
0.427	-5.023	-6.861	-0.1285
0.426	-5.177	-6.995	-0.2619
0.425	-5.324	-7.13	-0.3962
0.424	-5.478	-7.267	-0.5282
0.423	-5.628	-7.401	-0.6592
0.422	-5.78	-7.532	-0.7891
0.421	-5.928	-7.666	-0.9218
0.42	-6.08	-7.797	-1.049
0.419	-6.225	-7.926	-1.173
0.418	-6.378	-8.056	-1.299
0.417	-6.524	-8.184	-1.421
0.416	-6.676	-8.313	-1.541
0.415	-6.82	-8.44	-1.663
0.414	-6.969	-8.565	-1.779
0.413	-7.112	-8.692	-1.896
0.412	-7.259	-8.814	-2.007
0.411	-7.4	-8.938	-2.121
0.41	-7.548	-9.06	-2.233
0.409	-7.695	-9.186	-2.353
0.408	-7.839	-9.303	-2.457
0.407	-7.974	-9.417	-2.56
0.406	-8.112	-9.527	-2.657
0.405	-8.245	-9.639	-2.754
0.404	-8.381	-9.745	-2.848
0.403	-8.511	-9.852	-2.945
0.402	-8.645	-9.958	-3.038
0.401	-8.771	-10.06	-3.127
0.4	-8.9	-10.16	-3.213
0.399	-9.022	-10.25	-3.301
0.398	-9.145	-10.35	-3.381
0.397	-9.263	-10.44	-3.465
0.396	-9.383	-10.53	-3.54
0.395	-9.496	-10.61	-3.613
0.394	-9.613	-10.7	-3.686
0.393	-9.719	-10.78	-3.758
0.392	-9.83	-10.86	-3.824
0.391	-9.933	-10.93	-3.889
0.39	-10.04	-11.01	-3.95
0.389	-10.14	-11.08	-4.008
0.388	-10.23	-11.14	-4.063
0.387	-10.32	-11.21	-4.113
0.386	-10.42	-11.27	-4.161
0.385	-10.5	-11.33	-4.207
0.384	-10.59	-11.38	-4.25
0.383	-10.67	-11.43	-4.293
0.382	-10.74	-11.48	-4.327
0.381	-10.82	-11.52	-4.365
0.38	-10.89	-11.56	-4.394
0.379	-10.95	-11.6	-4.423
0.378	-11.02	-11.63	-4.448
0.377	-11.07	-11.66	-4.472
0.376	-11.13	-11.69	-4.489
0.375	-11.18	-11.71	-4.508
0.374	-11.23	-11.73	-4.519
0.373	-11.27	-11.74	-4.531
0.372	-11.31	-11.75	-4.535
0.371	-11.34	-11.76	-4.541
0.37	-11.37	-11.77	-4.543
0.369	-11.39	-11.76	-4.543
0.368	-11.42	-11.76	-4.538
0.367	-11.43	-11.75	-4.534
0.366	-11.45	-11.74	-4.525
0.365	-11.46	-11.73	-4.516
0.364	-11.46	-11.71	-4.504
0.363	-11.46	-11.69	-4.489
0.362	-11.46	-11.67	-4.472
0.361	-11.45	-11.64	-4.453
0.36	-11.44	-11.61	-4.43
0.359	-11.42	-11.57	-4.406
0.358	-11.4	-11.54	-4.38
0.357	-11.38	-11.49	-4.353
0.356	-11.35	-11.45	-4.323
0.355	-11.31	-11.4	-4.292
0.354	-11.28	-11.35	-4.259
0.353	-11.24	-11.3	-4.223
0.352	-11.2	-11.25	-4.187
0.351	-11.15	-11.19	-4.152
0.35	-11.1	-11.13	-4.114
0.349	-11.05	-11.07	-4.077
0.348	-10.99	-11.01	-4.036
0.347	-10.93	-10.94	-3.995
0.346	-10.87	-10.87	-3.953
0.345	-10.8	-10.8	-3.912
0.344	-10.74	-10.73	-3.867
0.343	-10.67	-10.66	-3.826
0.342	-10.6	-10.59	-3.778
0.341	-10.52	-10.52	-3.734
0.34	-10.45	-10.44	-3.687
0.339	-10.36	-10.37	-3.64
0.338	-10.29	-10.29	-3.595
0.337	-10.2	-10.22	-3.549
0.336	-10.12	-10.14	-3.502
0.335	-10.03	-10.06	-3.458
0.334	-9.951	-9.98	-3.41
0.333	-9.863	-9.901	-3.364
0.332	-9.776	-9.82	-3.317
0.331	-9.687	-9.741	-3.273
0.33	-9.6	-9.662	-3.224
0.329	-9.508	-9.581	-3.178
0.328	-9.42	-9.501	-3.132
0.327	-9.328	-9.424	-3.089
0.326	-9.24	-9.345	-3.044
0.325	-9.148	-9.267	-3.001
0.324	-9.061	-9.19	-2.955
0.323	-8.968	-9.11	-2.913
0.322	-8.881	-9.036	-2.868
0.321	-8.789	-8.957	-2.826
0.32	-8.701	-8.883	-2.783
0.319	-8.61	-8.805	-2.744
0.318	-8.524	-8.73	-2.701
0.317	-8.435	-8.657	-2.665
0.316	-8.35	-8.582	-2.625
0.315	-8.262	-8.505	-2.587
0.314	-8.178	-8.435	-2.547
0.313	-8.092	-8.364	-2.51
0.312	-8.009	-8.294	-2.474
0.311	-7.924	-8.225	-2.436
0.31	-7.842	-8.157	-2.396
0.309	-7.759	-8.087	-2.362
0.308	-7.681	-8.022	-2.323
0.307	-7.599	-7.953	-2.29
0.306	-7.523	-7.89	-2.256
0.305	-7.444	-7.826	-2.222
0.304	-7.368	-7.762	-2.189
0.303	-7.291	-7.702	-2.156
0.302	-7.217	-7.637	-2.123
0.301	-7.141	-7.576	-2.092
0.3	-7.069	-7.517	-2.058
0.299	-6.995	-7.455	-2.03
0.298	-6.926	-7.397	-1.998
0.297	-6.854	-7.339	-1.972
0.296	-6.786	-7.284	-1.943
0.295	-6.717	-7.228	-1.914
0.294	-6.65	-7.171	-1.884
0.293	-6.582	-7.114	-1.86
0.292	-6.519	-7.061	-1.831
0.291	-6.453	-7.008	-1.805
0.29	-6.39	-6.956	-1.778
0.289	-6.325	-6.903	-1.754
0.288	-6.265	-6.851	-1.73
0.287	-6.202	-6.803	-1.707
0.286	-6.143	-6.755	-1.681
0.285	-6.083	-6.707	-1.659
0.284	-6.026	-6.66	-1.633
0.283	-5.967	-6.612	-1.613
0.282	-5.913	-6.568	-1.591
0.281	-5.855	-6.521	-1.57
0.28	-5.801	-6.477	-1.547
0.279	-5.747	-6.433	-1.529
0.278	-5.694	-6.387	-1.507
0.277	-5.64	-6.343	-1.489
0.276	-5.589	-6.3	-1.469
0.275	-5.536	-6.258	-1.452
0.274	-5.486	-6.216	-1.433
0.273	-5.435	-6.175	-1.416
0.272	-5.387	-6.134	-1.395
0.271	-5.338	-6.093	-1.38
0.27	-5.291	-6.052	-1.361
0.269	-5.243	-6.012	-1.346
0.268	-5.198	-5.976	-1.33
0.267	-5.151	-5.937	-1.313
0.266	-5.107	-5.899	-1.296
0.265	-5.061	-5.861	-1.282
0.264	-5.018	-5.824	-1.265
0.263	-4.975	-5.789	-1.251
0.262	-4.933	-5.754	-1.236
0.261	-4.889	-5.718	-1.223
0.26	-4.849	-5.684	-1.208
0.259	-4.806	-5.649	-1.195
0.258	-4.767	-5.614	-1.182
0.257	-4.725	-5.58	-1.171
0.256	-4.687	-5.546	-1.158
0.255	-4.647	-5.514	-1.146
0.254	-4.61	-5.482	-1.133
0.253	-4.572	-5.453	-1.121
0.252	-4.535	-5.421	-1.108
0.251	-4.497	-5.389	-1.098
0.25	-4.462	-5.359	-1.087
0.249	-4.425	-5.328	-1.077
0.248	-4.392	-5.3	-1.065
0.247	-4.356	-5.27	-1.055
0.246	-4.322	-5.24	-1.044
0.245	-4.287	-5.21	-1.037
0.244	-4.255	-5.184	-1.025
0.243	-4.22	-5.155	-1.016
0.242	-4.189	-5.126	-1.005
0.241	-4.155	-5.099	-0.9973
0.24	-4.124	-5.071	-0.9855
0.239	-4.092	-5.044	-0.9805
0.238	-4.061	-5.017	-0.9687
0.237	-4.029	-4.99	-0.962
0.236	-4	-4.965	-0.9515
0.235	-3.968	-4.938	-0.9444
0.234	-3.939	-4.914	-0.9359
0.233	-3.909	-4.886	-0.9287
0.232	-3.881	-4.862	-0.9207
0.231	-3.851	-4.837	-0.9149
0.23	-3.824	-4.813	-0.9055
0.229	-3.795	-4.789	-0.9001
0.228	-3.769	-4.766	-0.892
0.227	-3.74	-4.741	-0.8861
0.226	-3.714	-4.719	-0.8797
0.225	-3.686	-4.694	-0.8729
0.224	-3.66	-4.673	-0.8659
0.223	-3.633	-4.652	-0.8623
0.222	-3.608	-4.629	-0.8535
0.221	-3.582	-4.608	-0.8491
0.22	-3.558	-4.587	-0.8416
0.219	-3.532	-4.565	-0.836
0.218	-3.508	-4.543	-0.8302
0.217	-3.483	-4.522	-0.826
0.216	-3.459	-4.503	-0.8202
0.215	-3.435	-4.483	-0.8169
0.214	-3.412	-4.463	-0.8077
0.213	-3.388	-4.443	-0.8053
0.212	-3.366	-4.423	-0.8006
0.211	-3.342	-4.403	-0.7948
0.21	-3.32	-4.382	-0.7905
0.209	-3.296	-4.363	-0.7853
0.208	-3.275	-4.343	-0.7811
0.207	-3.252	-4.324	-0.778
0.206	-3.231	-4.305	-0.7722
0.205	-3.208	-4.286	-0.7702
0.204	-3.188	-4.269	-0.7634
0.203	-3.165	-4.25	-0.7611
[truncated: 602 more rows]
